# Supplementary material for: Liquid chromatography fingerprint analysis and antioxidant activity of selected lavender species with chemometric calculations
Source: PLoS One. 2019 Jul 9;14(7):e0218974. doi: 10.1371/journal.pone.0218974 (PMC6615620; doi:10.1371/journal.pone.0218974)
Supplement: S1 Table — Wavelength 280 nm. (XLSX) [file pone.0218974.s001.xlsx]

## Sheet: 280 nm
	1	2	3	4	5	6	7
1	-20	-182	51	82	-99	44	39
2	-42	-125	-19	13	-193	21	3
3	-62	-113	-58	-8	-202	21	23
4	-60	-99	-80	-22	-190	9	26
5	-68	-106	-83	-22	-195	5	28
6	-69	-89	-62	-28	-177	9	38
7	-54	-67	-51	-27	-156	10	46
8	-38	-56	-48	-28	-134	17	46
9	-25	-49	-56	-43	-121	19	53
10	-9	-52	-60	-41	-87	20	61
11	0	-48	-56	-39	-61	15	56
12	-6	-47	-59	-38	-52	16	68
13	-2	-41	-57	-44	-33	7	72
14	-2	-49	-66	-44	-32	4	65
15	-9	-67	-72	-45	-29	13	60
16	-13	-80	-79	-44	-32	2	56
17	-19	-87	-81	-32	-41	-7	47
18	-33	-89	-86	-31	-53	-10	39
19	-34	-89	-80	-37	-58	-8	51
20	-21	-89	-69	-34	-68	-8	45
21	-25	-81	-77	-29	-74	-3	40
22	-28	-85	-80	-23	-92	-4	42
23	-33	-87	-86	-29	-115	-18	46
24	-43	-98	-82	-30	-127	-16	51
25	-63	-101	-75	-38	-131	-8	51
26	-69	-89	-61	-49	-140	-12	57
27	-64	-98	-61	-44	-156	-1	50
28	-71	-105	-50	-39	-153	7	46
29	-68	-116	-46	-34	-162	19	40
30	-61	-118	-54	-35	-155	18	25
31	-60	-119	-55	-26	-148	28	13
32	-53	-115	-48	-35	-149	25	9
33	-38	-114	-50	-32	-149	20	12
34	-39	-120	-63	-31	-149	18	14
35	-40	-121	-62	-31	-143	7	10
36	-37	-119	-71	-38	-151	0	5
37	-39	-122	-55	-53	-137	0	6
38	-33	-120	-48	-56	-138	4	14
39	-28	-123	-39	-57	-136	8	20
40	-41	-118	-46	-40	-141	21	14
41	-43	-116	-52	-34	-142	26	11
42	-39	-121	-38	-18	-144	28	13
43	-41	-125	-39	-20	-143	35	19
44	-37	-130	-43	-26	-136	34	29
45	-26	-134	-50	-20	-143	34	28
46	-28	-128	-46	-11	-153	34	26
47	-28	-121	-42	-10	-163	25	26
48	-24	-131	-25	-11	-168	13	39
49	-20	-133	-18	-7	-172	10	37
50	-21	-115	-30	-13	-167	12	29
51	-24	-101	-40	-17	-169	15	26
52	-25	-99	-36	-8	-171	22	10
53	-28	-94	-40	-7	-174	26	14
54	-36	-107	-47	-14	-165	30	18
55	-43	-113	-65	-24	-153	34	17
56	-45	-112	-81	-35	-155	38	8
57	-58	-99	-69	-40	-152	45	14
58	-54	-111	-59	-53	-158	49	19
59	-54	-122	-54	-57	-162	37	22
60	-70	-125	-55	-52	-161	27	26
61	-63	-125	-53	-37	-161	16	29
62	-48	-114	-47	-31	-162	8	36
63	-46	-117	-31	-24	-168	3	36
64	-39	-120	-32	-21	-164	0	38
65	-33	-134	-56	-24	-165	-5	50
66	-39	-138	-69	-7	-164	-4	53
67	-30	-133	-62	-1	-164	-2	47
68	-21	-127	-66	-4	-163	-8	57
69	-28	-135	-63	-13	-154	-6	60
70	-38	-135	-64	-11	-148	-1	63
71	-39	-137	-67	-13	-137	-6	73
72	-36	-127	-70	-9	-131	-5	84
73	-26	-120	-55	-1	-124	5	76
74	-21	-128	-33	-6	-130	12	75
75	-29	-124	-33	2	-136	16	89
76	-23	-123	-29	-7	-134	16	87
77	-24	-105	-28	-15	-139	19	90
78	-21	-108	-25	-25	-141	12	84
79	-15	-107	-39	-26	-151	10	75
80	-17	-106	-35	-40	-151	21	63
81	-16	-106	-36	-53	-160	13	68
82	-12	-100	-52	-51	-160	2	81
83	-11	-106	-62	-55	-161	6	71
84	-15	-100	-62	-53	-169	28	65
85	-6	-107	-65	-57	-156	25	66
86	-1	-114	-75	-58	-155	31	76
87	4	-109	-75	-65	-164	39	76
88	3	-110	-79	-61	-174	22	77
89	3	-114	-87	-56	-173	17	69
90	7	-110	-88	-53	-167	23	55
91	15	-108	-81	-44	-156	18	52
92	18	-113	-76	-34	-154	5	61
93	13	-117	-75	-24	-174	2	60
94	3	-113	-71	-17	-178	-2	54
95	-5	-107	-65	-17	-160	3	54
96	1	-103	-55	-10	-156	4	56
97	-7	-98	-52	-11	-155	10	57
98	-20	-106	-48	-11	-157	7	67
99	-38	-110	-43	-20	-167	9	67
100	-37	-116	-43	-31	-168	15	60
101	-36	-125	-44	-35	-158	21	62
102	-30	-126	-37	-35	-156	27	59
103	-29	-128	-27	-28	-169	14	63
104	-31	-128	-36	-36	-173	29	66
105	-33	-131	-36	-37	-178	31	60
106	-35	-131	-29	-44	-170	29	42
107	-18	-136	-34	-53	-162	27	42
108	-27	-137	-31	-49	-159	19	51
109	-42	-133	-29	-47	-162	12	59
110	-45	-126	-37	-45	-159	11	60
111	-40	-133	-37	-42	-151	16	60
112	-42	-136	-31	-25	-146	17	57
113	-38	-132	-29	-21	-141	20	66
114	-45	-124	-36	-17	-138	25	78
115	-59	-117	-36	-4	-139	28	91
116	-61	-115	-39	3	-136	26	98
117	-49	-118	-47	2	-137	34	90
118	-62	-130	-57	2	-137	35	105
119	-77	-128	-62	-5	-138	36	104
120	-80	-132	-70	-11	-149	30	115
121	-82	-134	-72	-7	-158	33	120
122	-68	-133	-67	-5	-160	40	117
123	-62	-133	-53	-14	-159	34	109
124	-60	-131	-51	-22	-164	36	105
125	-63	-118	-41	-22	-164	33	114
126	-51	-101	-30	-21	-175	35	110
127	-30	-102	-32	-15	-178	39	107
128	-38	-99	-27	-14	-172	36	108
129	-45	-98	-28	-16	-166	33	112
130	-55	-102	-40	-16	-174	33	118
131	-51	-105	-65	-13	-174	42	117
132	-42	-104	-76	-16	-172	41	119
133	-41	-114	-91	-18	-180	40	114
134	-39	-121	-83	-14	-178	34	113
135	-50	-114	-76	-18	-180	25	118
136	-59	-112	-71	-27	-179	38	110
137	-60	-104	-68	-37	-176	49	96
138	-56	-99	-58	-37	-170	37	90
139	-60	-99	-39	-41	-175	35	97
140	-68	-96	-30	-42	-178	48	88
141	-68	-89	-13	-39	-166	52	77
142	-66	-90	-17	-48	-158	55	72
143	-63	-96	-14	-42	-150	62	81
144	-47	-101	-22	-41	-143	46	83
145	-43	-103	-29	-40	-148	39	94
146	-48	-97	-30	-43	-152	36	92
147	-41	-87	-46	-33	-153	30	80
148	-40	-87	-44	-28	-157	31	86
149	-50	-86	-48	-25	-162	28	101
150	-57	-76	-48	-26	-164	29	96
151	-57	-67	-48	-28	-167	28	74
152	-54	-64	-36	-26	-165	34	77
153	-58	-68	-20	-20	-154	34	64
154	-55	-86	-21	-14	-153	43	61
155	-55	-104	-18	-18	-150	51	62
156	-54	-102	-25	-20	-148	43	52
157	-42	-107	-27	-28	-153	37	52
158	-36	-125	-24	-19	-151	48	57
159	-32	-132	-30	-22	-152	53	73
160	-36	-133	-40	-19	-157	54	70
161	-39	-135	-45	-15	-176	52	70
162	-43	-123	-51	-17	-177	44	82
163	-50	-116	-39	-22	-168	34	90
164	-55	-128	-27	-18	-165	36	93
165	-59	-121	-31	-13	-167	42	92
166	-64	-109	-38	-14	-174	41	101
167	-79	-101	-37	-11	-166	35	92
168	-84	-113	-37	-5	-170	44	88
169	-77	-117	-39	0	-163	43	92
170	-64	-124	-45	3	-171	45	91
171	-55	-128	-52	0	-169	51	85
172	-47	-120	-58	3	-167	54	84
173	-47	-124	-47	6	-159	53	71
174	-53	-128	-43	3	-157	49	56
175	-39	-132	-41	-7	-162	41	67
176	-44	-129	-28	-19	-157	31	69
177	-48	-137	-20	-19	-157	30	74
178	-55	-132	0	-16	-159	24	64
179	-58	-121	9	-11	-169	23	68
180	-63	-120	7	-12	-173	20	70
181	-70	-126	2	-12	-175	24	73
182	-74	-136	0	-16	-175	26	77
183	-81	-142	2	-6	-179	38	74
184	-84	-143	3	-1	-176	32	76
185	-82	-137	0	-9	-178	31	67
186	-78	-135	-11	-15	-183	41	68
187	-84	-133	-15	-6	-185	35	68
188	-85	-139	-13	-16	-183	33	74
189	-81	-135	-18	-22	-184	27	77
190	-79	-126	-27	-12	-185	27	77
191	-82	-134	-24	-4	-181	22	75
192	-78	-130	-31	0	-183	26	81
193	-72	-124	-43	5	-183	38	92
194	-71	-124	-50	6	-169	43	103
195	-68	-119	-54	0	-163	63	104
196	-75	-112	-57	17	-163	70	98
197	-82	-107	-48	29	-163	77	97
198	-86	-110	-31	31	-162	85	95
199	-81	-96	-39	41	-174	108	93
200	-82	-92	-45	51	-178	122	90
201	-89	-88	-38	62	-170	134	96
202	-84	-83	-26	73	-156	131	96
203	-79	-75	-15	78	-144	125	102
204	-75	-64	-12	81	-134	137	112
205	-70	-53	-12	81	-118	140	113
206	-58	-23	-17	84	-105	133	124
207	-63	-11	-18	76	-80	122	126
208	-67	-4	-19	86	-80	123	131
209	-60	-5	-23	111	-76	116	121
210	-68	-2	-37	184	-79	132	113
211	-56	-7	-52	333	-84	188	106
212	-23	7	-28	568	-97	295	113
213	37	47	44	888	-106	475	184
214	132	105	159	1265	-109	724	303
215	264	225	302	1685	-80	1033	467
216	420	384	473	2121	43	1370	658
217	584	578	657	2583	256	1749	868
218	759	782	869	3025	561	2157	1101
219	926	990	1118	3453	946	2584	1350
220	1096	1197	1370	3868	1399	3046	1609
221	1268	1418	1624	4264	1900	3539	1851
222	1450	1665	1896	4662	2478	4084	2092
223	1663	1954	2166	5096	3107	4658	2325
224	1899	2300	2440	5567	3781	5249	2560
225	2166	2696	2742	6080	4446	5842	2815
226	2469	3128	3052	6663	5071	6452	3091
227	2828	3576	3360	7266	5657	7061	3401
228	3229	4040	3678	7864	6220	7614	3739
229	3636	4500	3968	8427	6797	8108	4075
230	4004	4921	4211	8969	7385	8528	4390
231	4321	5253	4454	9471	7958	8909	4698
232	4616	5491	4713	9966	8430	9353	5014
233	4891	5662	4972	10428	8801	9912	5353
234	5160	5828	5236	10865	9089	10564	5704
235	5422	6056	5481	11325	9327	11273	6051
236	5686	6316	5669	11884	9543	12015	6386
237	5996	6579	5834	12624	9717	12824	6774
238	6391	6863	6010	13468	9897	13699	7245
239	6832	7249	6202	14353	10435	14586	7784
240	7313	7868	6430	15282	12007	15502	8349
241	7873	9096	6763	16382	15052	16563	9040
242	8674	11451	7319	17808	19258	17987	10106
243	9964	14958	8269	19675	23750	19916	11824
244	11951	19090	9772	21931	27827	22282	14256
245	14571	23232	11760	24454	31266	24850	17160
246	17642	26972	14057	27290	34091	27446	20195
247	20988	30108	16475	30494	36125	30059	23175
248	24456	32517	18813	33939	36828	32624	26053
249	27851	33836	20876	37252	35826	34959	28671
250	30816	33583	22464	39995	33535	36711	30731
251	32937	31755	23404	41836	30828	37600	31884
252	33914	28954	23582	42639	28337	37594	32015
253	33757	25901	23137	42485	26228	36859	31284
254	32685	23112	22282	41459	24392	35660	30023
255	30973	20822	21231	39671	22685	34177	28492
256	28861	19083	20131	37311	21098	32538	26796
257	26571	17834	19064	34652	19698	30781	25010
258	24336	16901	18023	31954	18466	28977	23216
259	22332	16132	16948	29330	17416	27154	21518
260	20608	15379	15805	26856	16540	25318	19986
261	19140	14545	14527	24515	15772	23473	18639
262	17823	13544	13109	22265	15059	21574	17451
263	16561	12350	11608	20055	14349	19578	16310
264	15256	10990	10095	17917	13560	17455	15167
265	13872	9559	8667	15909	12664	15296	14015
266	12458	8215	7443	14091	11654	13250	12856
267	11044	7064	6522	12571	10564	11482	11713
268	9717	6220	5920	11413	9499	10147	10637
269	8550	5713	5609	10630	8593	9296	9671
270	7621	5516	5546	10204	7917	8877	8844
271	6967	5544	5623	10085	7517	8796	8221
272	6607	5715	5783	10160	7409	8942	7831
273	6497	5965	5973	10332	7514	9204	7650
274	6538	6251	6172	10563	7767	9511	7638
275	6691	6546	6366	10814	8112	9832	7761
276	6890	6830	6544	11067	8489	10161	7959
277	7127	7116	6717	11322	8890	10490	8213
278	7402	7398	6893	11583	9314	10825	8490
279	7693	7702	7084	11854	9754	11145	8798
280	7989	8026	7284	12120	10188	11471	9124
281	8292	8366	7497	12407	10654	11812	9458
282	8599	8717	7713	12681	11128	12147	9794
283	8909	9102	7919	12949	11604	12467	10116
284	9213	9520	8125	13201	12076	12749	10412
285	9512	9944	8330	13436	12493	12979	10677
286	9783	10391	8520	13643	12841	13174	10923
287	10049	10851	8693	13846	13092	13355	11141
288	10325	11368	8874	14069	13252	13512	11351
289	10631	11962	9073	14311	13301	13668	11585
290	10978	12652	9323	14619	13268	13853	11881
291	11378	13449	9666	15001	13199	14114	12270
292	11844	14344	10111	15476	13114	14446	12771
293	12375	15345	10682	16044	13097	14866	13393
294	12960	16417	11380	16696	13164	15359	14144
295	13585	17542	12193	17429	13373	15923	15014
296	14234	18642	13094	18212	13738	16554	15967
297	14863	19694	14069	19016	14263	17214	16978
298	15476	20655	15077	19804	14924	17869	17997
299	16036	21490	16066	20566	15671	18501	18978
300	16551	22195	17014	21269	16491	19111	19907
301	16996	22781	17902	21906	17311	19660	20750
302	17372	23253	18711	22459	18122	20135	21486
303	17675	23605	19431	22884	18880	20517	22090
304	17899	23859	20038	23184	19552	20796	22550
305	18047	24009	20515	23334	20112	20966	22848
306	18093	24033	20848	23334	20547	21015	22963
307	18038	23909	21025	23149	20856	20923	22899
308	17866	23594	21028	22801	21009	20675	22633
309	17575	23070	20830	22294	20996	20307	22166
310	17182	22352	20450	21633	20796	19820	21521
311	16695	21456	19899	20853	20418	19241	20721
312	16137	20399	19202	19980	19882	18584	19806
313	15537	19239	18399	19073	19219	17891	18805
314	14911	18030	17527	18162	18460	17199	17786
315	14289	16835	16640	17286	17639	16555	16771
316	13689	15729	15785	16458	16806	15983	15806
317	13142	14727	15003	15702	16010	15500	14949
318	12650	13842	14303	15052	15284	15111	14195
319	12229	13097	13700	14513	14661	14836	13543
320	11875	12475	13216	14066	14143	14652	13002
321	11585	11964	12833	13694	13725	14548	12585
322	11362	11553	12562	13419	13419	14519	12268
323	11208	11222	12382	13223	13212	14544	12056
324	11141	10942	12301	13085	13079	14615	11931
325	11160	10722	12328	13002	13023	14712	11873
326	11282	10555	12467	12985	13022	14852	11883
327	11494	10431	12716	13011	13073	15006	11983
328	11791	10362	13086	13094	13177	15201	12136
329	12162	10327	13568	13223	13331	15421	12337
330	12606	10331	14146	13358	13514	15666	12566
331	13086	10362	14810	13516	13709	15914	12812
332	13574	10413	15543	13710	13919	16163	13061
333	14041	10481	16322	13903	14125	16400	13269
334	14456	10573	17133	14077	14336	16595	13450
335	14807	10656	17974	14216	14513	16749	13573
336	15090	10729	18836	14337	14663	16847	13663
337	15308	10791	19738	14427	14769	16869	13675
338	15436	10833	20678	14486	14815	16819	13642
339	15498	10855	21637	14501	14825	16698	13553
340	15518	10855	22602	14467	14801	16502	13427
341	15499	10835	23539	14412	14727	16258	13288
342	15452	10778	24422	14309	14601	15985	13114
343	15380	10716	25237	14189	14446	15678	12921
344	15278	10652	25927	14043	14250	15336	12700
345	15131	10569	26459	13874	14040	14997	12485
346	14978	10474	26834	13672	13820	14640	12257
347	14798	10376	27061	13450	13589	14282	12010
348	14566	10284	27130	13211	13352	13932	11747
349	14298	10188	27066	12951	13121	13574	11462
350	13994	10093	26894	12690	12906	13206	11174
351	13657	9995	26610	12421	12714	12841	10877
352	13281	9895	26247	12128	12538	12506	10567
353	12894	9800	25827	11838	12381	12158	10261
354	12496	9698	25330	11572	12259	11833	9964
355	12098	9589	24777	11327	12168	11530	9686
356	11719	9492	24173	11104	12101	11257	9434
357	11372	9384	23500	10910	12063	11015	9213
358	11073	9284	22752	10759	12059	10819	9029
359	10820	9182	21935	10654	12086	10663	8883
360	10637	9093	21047	10620	12141	10547	8792
361	10524	9016	20096	10640	12217	10495	8740
362	10472	8951	19102	10709	12322	10509	8727
363	10487	8914	18072	10831	12456	10583	8759
364	10557	8889	17028	11004	12628	10704	8835
365	10671	8904	16014	11216	12842	10873	8952
366	10799	8940	15046	11459	13083	11069	9076
367	10946	9002	14149	11698	13350	11304	9221
368	11103	9083	13347	11932	13636	11548	9370
369	11245	9186	12638	12155	13949	11799	9530
370	11357	9304	12021	12356	14249	12025	9685
371	11441	9424	11508	12535	14538	12232	9817
372	11483	9530	11085	12673	14800	12404	9923
373	11486	9630	10728	12774	15036	12545	9995
374	11459	9713	10407	12831	15247	12659	10061
375	11382	9776	10122	12864	15421	12731	10104
376	11251	9820	9854	12824	15560	12753	10119
377	11086	9817	9597	12742	15653	12724	10098
378	10890	9791	9346	12611	15708	12654	10043
379	10644	9714	9076	12430	15711	12540	9968
380	10368	9598	8785	12210	15624	12381	9856
381	10069	9428	8481	11942	15451	12164	9717
382	9738	9219	8185	11645	15172	11897	9541
383	9407	8976	7896	11313	14787	11589	9331
384	9077	8684	7610	10975	14310	11250	9103
385	8743	8365	7339	10630	13755	10902	8856
386	8417	8032	7080	10296	13125	10538	8618
387	8126	7705	6846	9964	12450	10167	8369
388	7863	7387	6639	9641	11771	9812	8131
389	7625	7103	6466	9363	11098	9491	7904
390	7419	6843	6322	9108	10480	9204	7697
391	7245	6625	6199	8885	9923	8958	7526
392	7097	6440	6096	8706	9431	8756	7365
393	6982	6291	6008	8562	9004	8570	7231
394	6897	6172	5940	8449	8667	8429	7115
395	6837	6082	5889	8376	8395	8322	7039
396	6810	6033	5851	8347	8203	8272	6999
397	6816	6006	5822	8353	8092	8253	6991
398	6895	6030	5804	8434	8060	8284	7043
399	7045	6105	5810	8604	8118	8379	7157
400	7290	6264	5845	8888	8307	8571	7373
401	7640	6550	5949	9313	8657	8889	7707
402	8100	6984	6116	9894	9195	9351	8183
403	8669	7597	6360	10653	9992	9986	8817
404	9331	8392	6709	11584	11060	10791	9612
405	10064	9372	7146	12659	12413	11786	10560
406	10819	10509	7668	13829	14048	12940	11611
407	11563	11762	8251	15067	15944	14204	12737
408	12258	13065	8881	16301	18004	15531	13877
409	12868	14339	9513	17466	20147	16867	14992
410	13396	15538	10123	18529	22281	18151	16015
411	13806	16595	10671	19439	24292	19318	16901
412	14097	17466	11132	20172	26110	20326	17629
413	14276	18132	11514	20723	27672	21142	18191
414	14357	18588	11789	21102	28918	21750	18588
415	14349	18856	11964	21294	29835	22165	18821
416	14257	18957	12046	21329	30454	22391	18905
417	14093	18927	12024	21214	30797	22437	18857
418	13846	18759	11916	20965	30915	22315	18687
419	13534	18459	11743	20589	30828	22030	18415
420	13155	18060	11504	20105	30541	21603	18021
421	12714	17544	11191	19517	30070	21045	17529
422	12208	16915	10837	18823	29427	20370	16944
423	11658	16156	10435	18048	28599	19576	16273
424	11087	15293	9999	17214	27581	18670	15538
425	10521	14334	9546	16351	26361	17694	14735
426	9971	13303	9084	15472	24933	16674	13906
427	9471	12245	8627	14630	23342	15651	13082
428	9082	11185	8188	13847	21640	14630	12331
429	8854	10187	7809	13173	19882	13680	11691
430	8824	9279	7493	12682	18143	12840	11224
431	9051	8504	7267	12402	16481	12156	10991
432	9555	7895	7146	12372	14974	11680	11042
433	10349	7475	7149	12609	13702	11444	11437
434	11445	7253	7277	13130	12694	11443	12193
435	12822	7230	7529	13897	11963	11677	13315
436	14402	7377	7893	14891	11532	12158	14745
437	16123	7649	8343	16059	11366	12831	16437
438	17911	8015	8850	17299	11417	13649	18313
439	19661	8450	9399	18569	11674	14539	20263
440	21297	8901	9958	19782	12067	15444	22204
441	22738	9330	10484	20854	12535	16301	24019
442	23915	9699	10967	21742	13050	17074	25622
443	24802	9980	11396	22413	13578	17710	26923
444	25365	10176	11745	22833	14065	18177	27909
445	25604	10277	12011	23000	14524	18467	28535
446	25527	10297	12203	22933	14930	18584	28794
447	25158	10224	12306	22636	15257	18530	28697
448	24511	10065	12325	22137	15512	18321	28260
449	23652	9834	12265	21469	15693	17956	27521
450	22610	9549	12133	20659	15786	17468	26516
451	21426	9216	11933	19746	15784	16883	25326
452	20169	8846	11692	18769	15707	16234	23966
453	18865	8466	11415	17763	15537	15518	22513
454	17589	8068	11125	16772	15283	14759	21027
455	16390	7684	10852	15815	14975	14005	19556
456	15326	7328	10607	14922	14623	13263	18156
457	14424	7020	10429	14136	14233	12566	16881
458	13722	6755	10333	13482	13839	11924	15766
459	13223	6560	10346	12952	13462	11363	14819
460	12952	6421	10477	12554	13091	10862	14081
461	12904	6339	10736	12306	12734	10462	13554
462	13029	6315	11120	12177	12410	10161	13218
463	13319	6342	11620	12164	12105	9941	13072
464	13715	6404	12223	12251	11831	9789	13091
465	14174	6492	12880	12413	11586	9692	13225
466	14645	6595	13571	12601	11357	9636	13432
467	15105	6706	14250	12815	11147	9613	13691
468	15492	6820	14883	13038	10964	9618	13967
469	15799	6910	15440	13213	10791	9616	14200
470	16005	6986	15894	13347	10634	9597	14388
471	16082	7036	16202	13427	10502	9555	14495
472	16032	7065	16356	13436	10368	9494	14519
473	15861	7052	16370	13356	10237	9425	14448
474	15566	6990	16244	13224	10114	9323	14305
475	15160	6889	15983	13023	9985	9193	14062
476	14683	6757	15599	12765	9841	9031	13736
477	14139	6617	15094	12472	9682	8851	13341
478	13530	6453	14492	12136	9513	8650	12885
479	12876	6261	13841	11769	9317	8448	12401
480	12221	6049	13151	11383	9107	8232	11874
481	11558	5841	12450	10995	8890	7992	11334
482	10930	5658	11733	10596	8663	7750	10780
483	10341	5487	11028	10212	8435	7508	10241
484	9785	5319	10359	9836	8205	7277	9728
485	9250	5150	9749	9469	7988	7065	9248
486	8780	4990	9180	9125	7783	6863	8808
487	8371	4865	8649	8810	7596	6672	8382
488	7995	4757	8168	8531	7427	6506	8005
489	7685	4660	7722	8293	7275	6370	7682
490	7412	4581	7325	8084	7145	6258	7407
491	7173	4504	6980	7902	7022	6162	7161
492	6965	4443	6664	7752	6929	6073	6948
493	6808	4392	6375	7639	6859	5999	6766
494	6666	4363	6129	7554	6787	5951	6627
495	6548	4334	5924	7482	6744	5915	6519
496	6450	4331	5755	7436	6711	5899	6422
497	6365	4327	5619	7403	6702	5888	6334
498	6309	4332	5510	7395	6688	5892	6264
499	6266	4342	5408	7397	6708	5900	6217
500	6241	4349	5336	7413	6731	5933	6174
501	6229	4374	5288	7438	6746	5975	6149
502	6244	4395	5260	7487	6789	6030	6131
503	6267	4427	5250	7561	6829	6103	6144
504	6308	4443	5241	7630	6896	6173	6168
505	6363	4497	5238	7694	6969	6272	6214
506	6413	4545	5252	7762	7067	6377	6262
507	6470	4603	5281	7844	7163	6498	6330
508	6520	4679	5308	7925	7269	6616	6415
509	6561	4742	5321	7991	7403	6722	6502
510	6576	4796	5333	8038	7548	6824	6576
511	6574	4845	5340	8059	7682	6917	6636
512	6562	4897	5345	8069	7800	6994	6691
513	6527	4910	5347	8058	7900	7043	6716
514	6468	4916	5323	8036	7973	7056	6727
515	6379	4898	5308	7971	8028	7047	6715
516	6280	4846	5287	7878	8047	7011	6675
517	6155	4784	5256	7754	8021	6956	6603
518	6026	4709	5210	7603	7949	6859	6514
519	5886	4623	5152	7439	7858	6737	6396
520	5740	4522	5099	7267	7733	6599	6256
521	5580	4420	5029	7083	7585	6435	6110
522	5415	4322	4957	6867	7427	6275	5958
523	5267	4221	4873	6656	7236	6081	5783
524	5117	4129	4785	6450	7043	5889	5601
525	4982	4046	4710	6261	6855	5724	5444
526	4851	3970	4640	6082	6677	5564	5289
527	4727	3910	4564	5909	6509	5403	5148
528	4605	3849	4478	5744	6361	5256	5020
529	4497	3784	4405	5595	6218	5136	4894
530	4403	3719	4345	5459	6087	5011	4778
531	4308	3656	4287	5341	5977	4915	4678
532	4211	3607	4222	5236	5887	4834	4589
533	4124	3548	4164	5133	5814	4748	4502
534	4038	3501	4099	5046	5739	4678	4420
535	3956	3435	4041	4968	5662	4610	4348
536	3868	3367	3986	4883	5583	4548	4271
537	3788	3303	3930	4822	5517	4480	4198
538	3700	3237	3867	4769	5448	4411	4128
539	3613	3176	3805	4720	5381	4357	4051
540	3541	3113	3746	4674	5302	4296	3987
541	3465	3063	3690	4619	5214	4221	3903
542	3392	3003	3647	4575	5139	4150	3820
543	3326	2955	3608	4546	5069	4095	3737
544	3288	2913	3569	4529	4995	4041	3674
545	3245	2874	3534	4502	4913	3983	3614
546	3220	2851	3508	4485	4839	3942	3552
547	3212	2834	3483	4476	4779	3899	3512
548	3202	2828	3471	4473	4730	3866	3468
549	3210	2832	3465	4497	4699	3854	3440
550	3233	2854	3452	4528	4678	3850	3434
551	3262	2886	3450	4562	4671	3860	3443
552	3293	2926	3469	4623	4691	3886	3455
553	3348	2982	3492	4713	4745	3941	3490
554	3427	3048	3524	4825	4816	4012	3547
555	3531	3133	3564	4964	4905	4118	3625
556	3679	3260	3619	5155	5028	4264	3749
557	3873	3425	3690	5406	5188	4459	3911
558	4123	3636	3795	5729	5391	4707	4123
559	4432	3922	3927	6145	5640	5021	4404
560	4814	4311	4073	6640	5950	5426	4762
561	5279	4810	4268	7252	6334	5939	5206
562	5846	5441	4512	7992	6819	6567	5741
563	6509	6212	4805	8857	7426	7311	6384
564	7270	7112	5154	9835	8182	8184	7118
565	8119	8154	5532	10918	9089	9171	7952
566	9054	9316	5952	12092	10167	10278	8860
567	10071	10569	6405	13329	11444	11505	9836
568	11131	11890	6895	14632	12931	12815	10862
569	12222	13209	7409	15960	14627	14182	11938
570	13284	14469	7943	17282	16528	15594	13033
571	14296	15619	8489	18574	18604	17012	14131
572	15221	16601	9019	19802	20817	18397	15206
573	16019	17367	9551	20951	23133	19727	16232
574	16657	17895	10066	21973	25480	20958	17213
575	17124	18151	10548	22853	27782	22040	18098
576	17405	18137	10990	23555	29934	22952	18896
577	17471	17865	11372	24060	31843	23649	19557
578	17337	17373	11669	24358	33429	24112	20069
579	17010	16692	11880	24428	34613	24339	20414
580	16514	15872	11999	24297	35335	24333	20592
581	15886	14946	12022	23945	35553	24086	20600
582	15142	13953	11949	23391	35267	23611	20422
583	14307	12935	11787	22664	34491	22952	20079
584	13409	11919	11532	21795	33280	22120	19572
585	12493	10944	11204	20799	31700	21145	18929
586	11582	10012	10815	19720	29823	20080	18182
587	10686	9143	10379	18594	27730	18935	17343
588	9820	8337	9915	17435	25506	17742	16440
589	9001	7612	9428	16272	23243	16528	15502
590	8251	6971	8922	15129	21004	15322	14530
591	7565	6403	8420	14014	18857	14140	13554
592	6955	5904	7939	12947	16836	13008	12595
593	6414	5470	7474	11952	14978	11939	11655
594	5934	5101	7037	11014	13319	10932	10755
595	5531	4788	6627	10160	11872	10008	9902
596	5195	4533	6241	9388	10642	9163	9108
597	4903	4318	5903	8693	9612	8420	8375
598	4668	4141	5605	8099	8776	7768	7713
599	4474	4013	5338	7595	8105	7190	7125
600	4331	3911	5100	7168	7597	6693	6611
601	4217	3833	4907	6808	7229	6282	6170
602	4139	3775	4743	6524	6958	5937	5796
603	4080	3736	4601	6296	6759	5647	5489
604	4035	3701	4496	6126	6614	5414	5211
605	4013	3673	4402	6003	6520	5222	4981
606	4002	3664	4327	5913	6456	5075	4809
607	4018	3651	4275	5857	6415	4967	4675
608	4033	3646	4245	5840	6389	4881	4574
609	4068	3646	4224	5847	6368	4831	4504
610	4116	3649	4224	5896	6339	4812	4442
611	4187	3653	4236	5976	6317	4813	4410
612	4275	3674	4275	6070	6300	4833	4433
613	4380	3711	4339	6207	6283	4875	4469
614	4485	3744	4417	6378	6274	4947	4520
615	4608	3792	4519	6578	6273	5038	4592
616	4728	3842	4631	6808	6265	5154	4684
617	4833	3910	4756	7062	6252	5282	4792
618	4948	3982	4896	7325	6258	5430	4918
619	5053	4060	5052	7594	6261	5593	5049
620	5159	4130	5215	7865	6267	5779	5179
621	5257	4191	5388	8148	6265	5971	5312
622	5358	4255	5552	8426	6248	6143	5442
623	5444	4300	5694	8688	6237	6317	5576
624	5540	4354	5828	8933	6228	6502	5698
625	5653	4412	5951	9168	6221	6688	5825
626	5770	4476	6055	9386	6224	6859	5957
627	5895	4544	6138	9604	6230	7038	6083
628	6039	4624	6183	9822	6249	7211	6206
629	6198	4724	6199	10021	6298	7390	6338
630	6371	4832	6215	10212	6362	7594	6485
631	6551	4961	6220	10407	6445	7812	6634
632	6753	5091	6206	10596	6547	8023	6800
633	6956	5198	6179	10786	6665	8243	6973
634	7149	5298	6134	10983	6778	8478	7147
635	7332	5398	6085	11149	6910	8712	7329
636	7493	5497	6036	11304	7036	8950	7516
637	7634	5560	5971	11440	7135	9171	7710
638	7757	5603	5885	11546	7229	9376	7889
639	7852	5618	5787	11623	7303	9551	8047
640	7892	5613	5689	11660	7354	9707	8177
641	7910	5594	5566	11658	7382	9819	8275
642	7882	5559	5437	11604	7391	9881	8341
643	7833	5512	5312	11518	7375	9904	8381
644	7756	5442	5186	11381	7350	9872	8381
645	7655	5371	5046	11196	7304	9806	8331
646	7525	5306	4918	10975	7237	9689	8242
647	7385	5234	4795	10727	7163	9546	8139
648	7235	5157	4680	10458	7073	9362	8003
649	7059	5084	4585	10165	6985	9148	7849
650	6891	5011	4498	9861	6900	8907	7697
651	6710	4937	4423	9557	6815	8649	7523
652	6539	4865	4353	9259	6712	8373	7342
653	6372	4789	4304	8968	6636	8105	7159
654	6217	4716	4279	8693	6581	7846	6978
655	6069	4673	4264	8433	6541	7587	6815
656	5945	4656	4264	8203	6546	7358	6686
657	5857	4658	4276	8002	6591	7165	6593
658	5790	4698	4311	7825	6694	7023	6519
659	5762	4769	4360	7676	6878	6918	6482
660	5760	4876	4435	7566	7134	6866	6504
661	5784	5038	4531	7512	7471	6858	6588
662	5835	5248	4633	7497	7903	6913	6736
663	5920	5487	4758	7525	8422	7024	6930
664	6026	5766	4898	7594	9016	7184	7145
665	6160	6087	5051	7710	9685	7383	7386
666	6309	6441	5213	7868	10401	7629	7654
667	6463	6818	5375	8067	11163	7924	7953
668	6626	7207	5540	8289	11979	8241	8248
669	6788	7595	5712	8530	12805	8568	8530
670	6941	7969	5871	8800	13626	8898	8801
671	7098	8315	6017	9073	14428	9242	9043
672	7250	8611	6163	9347	15192	9581	9282
673	7364	8857	6304	9611	15918	9916	9480
674	7464	9026	6433	9864	16589	10218	9641
675	7536	9124	6558	10096	17171	10476	9761
676	7571	9151	6665	10299	17653	10705	9843
677	7582	9113	6759	10465	18033	10908	9893
678	7587	8998	6857	10577	18305	11045	9902
679	7545	8819	6957	10647	18462	11119	9874
680	7474	8583	7021	10680	18513	11129	9804
681	7377	8303	7085	10668	18447	11073	9691
682	7274	7995	7151	10604	18267	10971	9560
683	7163	7666	7195	10496	18000	10832	9402
684	7063	7331	7230	10361	17655	10650	9224
685	6965	6988	7261	10198	17246	10428	9043
686	6857	6669	7268	10021	16783	10181	8840
687	6763	6381	7258	9830	16297	9920	8636
688	6688	6139	7259	9625	15783	9657	8434
689	6645	5922	7239	9427	15268	9394	8271
690	6603	5746	7203	9246	14783	9143	8123
691	6567	5606	7159	9105	14319	8896	8007
692	6548	5495	7112	8994	13889	8653	7912
693	6534	5410	7058	8891	13507	8417	7845
694	6528	5339	6999	8815	13172	8207	7818
695	6514	5272	6937	8763	12882	8031	7809
696	6495	5205	6857	8745	12641	7877	7835
697	6466	5140	6776	8736	12424	7737	7885
698	6435	5080	6687	8736	12216	7605	7943
699	6405	5010	6595	8724	12026	7478	7987
700	6359	4932	6502	8686	11834	7375	8041
701	6307	4849	6386	8653	11640	7280	8066
702	6250	4756	6269	8620	11433	7192	8075
703	6200	4658	6138	8566	11199	7077	8071
704	6142	4561	6009	8479	10944	6949	8040
705	6086	4462	5867	8374	10665	6832	7978
706	6029	4357	5727	8241	10380	6711	7892
707	5975	4261	5585	8100	10074	6584	7796
708	5914	4158	5427	7945	9761	6447	7662
709	5868	4062	5283	7764	9418	6304	7517
710	5815	3970	5142	7562	9082	6149	7360
711	5770	3893	5007	7351	8754	6002	7194
712	5732	3818	4886	7123	8430	5850	7002
713	5694	3754	4764	6903	8124	5688	6799
714	5647	3687	4645	6688	7824	5525	6589
715	5592	3631	4535	6453	7551	5372	6369
716	5525	3592	4435	6234	7292	5226	6161
717	5451	3562	4340	6035	7059	5087	5952
718	5368	3534	4260	5837	6841	4955	5750
719	5273	3504	4180	5657	6645	4829	5550
720	5167	3483	4087	5502	6467	4732	5375
721	5056	3473	4014	5362	6300	4660	5216
722	4948	3454	3957	5254	6155	4606	5075
723	4841	3441	3907	5178	6024	4567	4953
724	4744	3442	3854	5130	5908	4541	4840
725	4637	3443	3810	5109	5805	4548	4758
726	4548	3445	3763	5115	5706	4590	4686
727	4462	3447	3724	5135	5621	4646	4643
728	4384	3441	3700	5178	5553	4700	4607
729	4314	3425	3680	5235	5505	4763	4583
730	4256	3431	3664	5294	5469	4841	4584
731	4201	3421	3641	5371	5437	4923	4594
732	4161	3407	3649	5439	5416	5011	4622
733	4137	3384	3651	5511	5398	5071	4638
734	4105	3349	3662	5570	5382	5122	4667
735	4081	3316	3680	5625	5366	5174	4692
736	4061	3294	3712	5680	5345	5208	4711
737	4039	3265	3755	5728	5311	5222	4736
738	4005	3221	3782	5760	5267	5208	4736
739	3982	3185	3822	5764	5229	5186	4739
740	3950	3135	3857	5757	5179	5147	4727
741	3920	3095	3900	5727	5137	5108	4706
742	3897	3073	3956	5696	5102	5050	4669
743	3866	3048	4016	5659	5057	4978	4632
744	3822	3015	4080	5607	5012	4904	4590
745	3774	2996	4136	5547	4984	4817	4532
746	3739	2986	4203	5474	4954	4747	4464
747	3706	2973	4274	5408	4926	4665	4391
748	3673	2968	4349	5342	4907	4576	4314
749	3630	2967	4422	5279	4903	4497	4250
750	3590	2974	4491	5214	4895	4425	4188
751	3550	2982	4553	5150	4900	4367	4116
752	3523	3005	4608	5088	4920	4324	4051
753	3516	3029	4667	5024	4945	4295	3988
754	3505	3063	4719	4977	4974	4255	3941
755	3487	3112	4752	4929	4998	4234	3903
756	3495	3151	4772	4889	5028	4241	3873
757	3508	3196	4784	4865	5069	4242	3841
758	3531	3249	4778	4850	5118	4259	3826
759	3565	3309	4769	4853	5159	4294	3830
760	3606	3359	4748	4860	5199	4322	3853
761	3655	3408	4713	4900	5233	4368	3886
762	3720	3457	4673	4950	5277	4439	3931
763	3796	3495	4632	5012	5314	4507	3989
764	3862	3543	4590	5096	5355	4572	4079
765	3941	3583	4556	5194	5388	4662	4175
766	4022	3606	4516	5307	5414	4738	4276
767	4113	3612	4472	5415	5431	4804	4383
768	4191	3623	4440	5538	5438	4880	4494
769	4262	3630	4394	5650	5437	4946	4608
770	4332	3629	4355	5774	5430	4996	4732
771	4389	3623	4317	5900	5420	5044	4835
772	4451	3603	4282	6016	5398	5097	4929
773	4510	3583	4238	6114	5363	5125	5024
774	4562	3555	4192	6210	5325	5156	5101
775	4598	3545	4149	6315	5295	5175	5165
776	4651	3532	4101	6406	5269	5188	5209
777	4707	3519	4055	6491	5241	5196	5254
778	4747	3506	4017	6556	5208	5200	5273
779	4795	3498	3981	6600	5180	5204	5295
780	4836	3504	3946	6647	5164	5185	5302
781	4878	3506	3917	6688	5147	5172	5295
782	4914	3521	3889	6718	5137	5160	5280
783	4951	3535	3887	6712	5150	5143	5259
784	4978	3542	3890	6699	5153	5123	5239
785	4980	3553	3906	6679	5171	5097	5208
786	4996	3564	3918	6638	5200	5084	5178
787	4997	3581	3942	6591	5237	5076	5150
788	4990	3588	3971	6533	5270	5067	5110
789	4968	3581	4008	6456	5311	5061	5068
790	4920	3568	4063	6366	5353	5053	5034
791	4867	3537	4104	6281	5368	5040	5003
792	4803	3508	4139	6189	5386	5035	4962
793	4739	3459	4185	6084	5389	5026	4916
794	4650	3403	4231	5984	5370	5002	4870
795	4556	3335	4266	5881	5332	4964	4827
796	4451	3257	4300	5765	5276	4925	4784
797	4347	3185	4333	5654	5215	4872	4738
798	4258	3103	4343	5542	5137	4810	4671
799	4149	3027	4341	5432	5048	4746	4604
800	4046	2953	4331	5331	4955	4667	4521
801	3952	2893	4300	5236	4855	4589	4433
802	3862	2834	4267	5150	4765	4495	4336
803	3786	2787	4220	5063	4682	4412	4218
804	3718	2752	4164	4988	4604	4325	4104
805	3641	2729	4090	4924	4521	4251	4002
806	3570	2708	4029	4867	4437	4163	3918
807	3526	2691	3956	4818	4375	4085	3817
808	3486	2689	3877	4759	4320	4015	3731
809	3443	2676	3799	4724	4278	3952	3658
810	3411	2675	3730	4687	4242	3903	3603
811	3382	2683	3669	4662	4215	3846	3553
812	3352	2689	3600	4645	4205	3809	3496
813	3339	2696	3532	4627	4217	3775	3440
814	3334	2721	3472	4621	4243	3749	3380
815	3330	2754	3435	4616	4274	3721	3348
816	3325	2793	3403	4618	4324	3698	3315
817	3326	2860	3385	4612	4390	3685	3301
818	3345	2948	3359	4609	4481	3677	3280
819	3367	3039	3344	4616	4590	3688	3271
820	3404	3159	3342	4614	4714	3699	3288
821	3453	3314	3357	4623	4859	3714	3314
822	3514	3478	3381	4639	5050	3757	3354
823	3584	3654	3394	4668	5277	3812	3388
824	3675	3841	3417	4712	5532	3890	3449
825	3781	4031	3449	4770	5817	3970	3508
826	3892	4216	3491	4849	6131	4066	3578
827	4011	4385	3544	4934	6468	4166	3663
828	4139	4527	3604	5054	6828	4276	3764
829	4272	4633	3661	5181	7191	4410	3872
830	4403	4714	3714	5320	7532	4542	3988
831	4528	4778	3770	5477	7850	4682	4127
832	4636	4802	3832	5637	8149	4812	4286
833	4726	4783	3894	5785	8400	4965	4438
834	4799	4722	3962	5944	8584	5113	4603
835	4854	4645	4018	6106	8698	5237	4760
836	4888	4538	4081	6232	8743	5341	4887
837	4889	4417	4134	6347	8714	5413	5020
838	4862	4283	4191	6432	8616	5458	5129
839	4825	4126	4250	6491	8455	5491	5191
840	4780	3962	4303	6519	8215	5490	5226
841	4726	3805	4348	6528	7937	5447	5253
842	4655	3647	4383	6500	7626	5375	5249
843	4585	3492	4407	6447	7286	5290	5215
844	4515	3365	4416	6374	6932	5203	5161
845	4447	3247	4429	6282	6601	5091	5064
846	4384	3141	4422	6178	6277	4976	4960
847	4328	3057	4405	6057	5974	4834	4856
848	4283	2988	4382	5928	5705	4694	4739
849	4249	2935	4346	5792	5450	4557	4592
850	4232	2913	4295	5642	5238	4422	4451
851	4214	2898	4253	5490	5072	4298	4313
852	4201	2901	4213	5353	4931	4170	4183
853	4198	2900	4172	5225	4817	4061	4064
854	4206	2901	4125	5090	4731	3964	3956
855	4224	2911	4085	4979	4659	3876	3865
856	4233	2929	4053	4888	4601	3799	3777
857	4258	2949	4036	4804	4576	3728	3703
858	4271	2974	4026	4748	4554	3680	3651
859	4309	3018	4019	4714	4549	3648	3618
860	4355	3038	4016	4702	4555	3636	3589
861	4407	3079	4005	4694	4556	3636	3579
862	4458	3115	4015	4717	4566	3647	3591
863	4515	3152	4039	4737	4593	3686	3598
864	4585	3193	4065	4771	4627	3737	3616
865	4639	3234	4108	4824	4667	3802	3659
866	4711	3273	4169	4887	4721	3882	3688
867	4760	3306	4232	4958	4772	3964	3732
868	4810	3352	4309	5034	4832	4049	3782
869	4857	3389	4423	5118	4893	4133	3838
870	4901	3443	4522	5204	4961	4224	3887
871	4932	3487	4623	5297	5017	4306	3943
872	4951	3547	4728	5383	5072	4392	4002
873	4979	3618	4817	5466	5129	4484	4049
874	4999	3678	4901	5531	5172	4562	4105
875	5020	3750	4984	5572	5216	4649	4154
876	5036	3829	5059	5603	5259	4729	4209
877	5047	3920	5120	5633	5303	4819	4259
878	5047	4001	5187	5646	5343	4911	4297
879	5058	4082	5265	5646	5401	5021	4346
880	5072	4145	5345	5651	5466	5142	4397
881	5070	4189	5440	5641	5523	5271	4453
882	5064	4229	5542	5638	5587	5425	4497
883	5059	4245	5657	5643	5636	5576	4544
884	5036	4238	5783	5640	5685	5739	4581
885	5019	4205	5917	5633	5733	5912	4621
886	5011	4173	6072	5629	5771	6098	4673
887	4985	4119	6236	5632	5795	6269	4710
888	4942	4055	6412	5632	5803	6430	4717
889	4911	3989	6589	5653	5790	6567	4727
890	4865	3914	6762	5659	5763	6670	4743
891	4814	3831	6921	5664	5731	6759	4738
892	4766	3753	7055	5665	5684	6819	4739
893	4710	3686	7162	5670	5624	6844	4722
894	4654	3617	7241	5665	5565	6819	4689
895	4591	3561	7269	5649	5499	6763	4644
896	4531	3508	7247	5631	5430	6666	4612
897	4467	3464	7174	5586	5373	6542	4565
898	4403	3444	7060	5546	5323	6397	4500
899	4353	3446	6914	5499	5280	6222	4428
900	4306	3455	6748	5455	5246	6032	4348
901	4269	3484	6553	5401	5226	5839	4271
902	4242	3523	6334	5352	5206	5639	4202
903	4225	3578	6105	5305	5196	5443	4141
904	4211	3643	5890	5245	5209	5263	4076
905	4209	3714	5693	5199	5225	5086	4018
906	4232	3776	5504	5161	5253	4932	3971
907	4242	3839	5342	5122	5303	4793	3944
908	4266	3904	5195	5083	5363	4669	3934
909	4292	3955	5074	5053	5414	4558	3920
910	4303	4003	4990	5034	5482	4466	3900
911	4336	4048	4936	5027	5565	4405	3891
912	4381	4101	4887	5036	5646	4362	3907
913	4435	4158	4845	5041	5739	4348	3921
914	4494	4236	4827	5059	5845	4334	3951
915	4586	4334	4807	5097	5951	4341	3982
916	4696	4469	4801	5145	6065	4361	4020
917	4840	4644	4813	5190	6217	4394	4075
918	5036	4877	4819	5244	6400	4449	4148
919	5270	5189	4819	5302	6629	4508	4227
920	5581	5565	4841	5378	6904	4582	4298
921	5962	6040	4876	5486	7252	4672	4385
922	6442	6612	4908	5620	7673	4796	4491
923	7017	7301	4954	5778	8183	4944	4633
924	7717	8106	5013	5969	8802	5131	4801
925	8556	9015	5089	6213	9524	5366	5002
926	9537	10008	5198	6518	10378	5646	5250
927	10677	11061	5350	6900	11340	5990	5560
928	11958	12163	5540	7349	12426	6401	5938
929	13364	13249	5803	7879	13610	6889	6399
930	14870	14282	6152	8491	14896	7465	6942
931	16452	15196	6595	9198	16259	8130	7584
932	18044	15961	7148	10007	17648	8893	8318
933	19589	16534	7818	10899	19046	9739	9146
934	21049	16876	8608	11856	20357	10658	10066
935	22355	16971	9528	12856	21557	11634	11059
936	23452	16805	10572	13878	22590	12632	12112
937	24296	16406	11701	14893	23407	13634	13176
938	24859	15777	12904	15870	23951	14597	14238
939	25124	14970	14158	16747	24206	15478	15245
940	25085	14015	15410	17520	24164	16239	16179
941	24756	12969	16626	18145	23814	16878	16987
942	24135	11886	17775	18604	23171	17356	17639
943	23263	10793	18797	18884	22266	17633	18123
944	22183	9743	19641	18970	21149	17717	18409
945	20943	8761	20306	18866	19858	17606	18498
946	19588	7876	20744	18580	18472	17318	18375
947	18153	7097	20952	18143	17028	16864	18061
948	16693	6426	20914	17558	15576	16271	17558
949	15252	5858	20643	16868	14173	15540	16932
950	13887	5398	20148	16088	12862	14717	16164
951	12597	5032	19455	15224	11679	13837	15302
952	11429	4756	18610	14334	10640	12935	14380
953	10411	4561	17629	13444	9769	12030	13418
954	9537	4431	16568	12567	9046	11144	12454
955	8824	4375	15445	11728	8488	10312	11501
956	8296	4387	14314	10951	8098	9541	10597
957	7945	4477	13208	10249	7849	8868	9744
958	7770	4641	12148	9635	7773	8294	8974
959	7789	4921	11159	9152	7860	7836	8287
960	7999	5324	10276	8797	8117	7502	7699
961	8441	5887	9513	8582	8579	7303	7215
962	9160	6667	8879	8520	9283	7249	6825
963	10203	7698	8393	8633	10269	7370	6555
964	11648	9054	8044	8937	11635	7679	6397
965	13600	10790	7858	9460	13477	8188	6339
966	16178	12997	7835	10267	15942	8958	6405
967	19539	15690	7996	11411	19187	10052	6598
968	23844	18919	8361	12962	23408	11549	6936
969	29238	22674	8954	15042	28802	13555	7469
970	35855	26907	9826	17801	35576	16215	8232
971	43795	31544	11033	21425	43929	19676	9265
972	53069	36442	12678	26103	53962	24144	10623
973	63637	41460	14834	32065	65728	29809	12412
974	75369	46356	17640	39527	79128	36846	14692
975	88015	50949	21210	48654	93951	45389	17551
976	101249	55012	25658	59582	109845	55535	21039
977	114664	58354	31116	72320	126303	67282	25209
978	127818	60835	37659	86784	142726	80499	30062
979	140251	62332	45327	102761	158405	94961	35585
980	151489	62810	54073	119910	172639	110324	41724
981	161111	62255	63782	137761	184753	126130	48321
982	168778	60758	74285	155751	194152	141872	55230
983	174217	58427	85332	173270	200414	156981	62220
984	177276	55404	96603	189688	203253	170878	69071
985	177897	51851	107737	204426	202590	183032	75533
986	176106	47955	118326	216975	198559	193026	81375
987	172045	43885	127993	226903	191482	200511	86371
988	165959	39791	136378	233901	181781	205228	90327
989	158121	35815	143187	237823	170011	207088	93128
990	148842	32042	148157	238596	156780	206099	94693
991	138502	28557	151125	236336	142665	202391	94982
992	127437	25406	151991	231235	128244	196196	94042
993	116009	22642	150762	223544	114051	187830	91943
994	104548	20253	147555	213595	100452	177637	88800
995	93345	18243	142518	201797	87759	166015	84766
996	82608	16597	135899	188583	76206	153408	80001
997	72553	15284	127967	174370	65910	140222	74700
998	63319	14281	119021	159619	56908	126823	69031
999	54989	13541	109418	144692	49200	113582	63198
1000	47602	13046	99476	129955	42702	100816	57344
1001	41158	12733	89495	115749	37306	88757	51633
1002	35625	12582	79733	102340	32921	77591	46182
1003	30936	12544	70426	89923	29399	67455	41088
1004	27047	12575	61737	78638	26627	58413	36441
1005	23872	12662	53791	68558	24474	50481	32274
1006	21306	12770	46677	59719	22839	43668	28624
1007	19270	12873	40405	52118	21613	37911	25486
1008	17697	12942	34974	45704	20718	33129	22860
1009	16510	12953	30333	40386	20087	29250	20701
1010	15639	12880	26426	36082	19634	26172	18985
1011	15023	12717	23188	32673	19331	23795	17681
1012	14614	12474	20522	30064	19109	22030	16733
1013	14336	12142	18348	28145	18930	20787	16092
1014	14153	11720	16589	26796	18754	19993	15722
1015	14034	11228	15180	25929	18548	19561	15586
1016	13933	10680	14048	25435	18282	19410	15632
1017	13819	10111	13142	25236	17938	19461	15830
1018	13688	9534	12418	25236	17523	19661	16128
1019	13524	8986	11816	25349	17013	19939	16485
1020	13304	8473	11323	25510	16421	20224	16845
1021	13032	8027	10920	25659	15772	20486	17189
1022	12725	7659	10570	25734	15069	20663	17470
1023	12390	7381	10250	25686	14347	20724	17654
1024	12045	7191	9971	25505	13623	20653	17723
1025	11695	7096	9708	25152	12937	20444	17661
1026	11363	7098	9460	24645	12294	20091	17460
1027	11039	7202	9226	23997	11734	19611	17132
1028	10743	7398	8998	23206	11255	19019	16687
1029	10488	7654	8771	22288	10859	18339	16144
1030	10286	8007	8563	21295	10563	17601	15532
1031	10132	8439	8380	20261	10368	16832	14872
1032	10026	8941	8203	19205	10278	16062	14192
1033	9983	9514	8055	18177	10272	15320	13510
1034	9982	10132	7929	17188	10355	14622	12877
1035	10012	10764	7823	16262	10514	13989	12272
1036	10091	11397	7737	15424	10754	13433	11736
1037	10221	12016	7686	14685	11054	12980	11263
1038	10366	12569	7654	14070	11419	12624	10873
1039	10524	13040	7629	13564	11817	12364	10567
1040	10685	13397	7615	13173	12254	12205	10339
1041	10832	13599	7596	12891	12699	12140	10195
1042	10962	13653	7583	12727	13127	12157	10095
1043	11084	13554	7551	12638	13526	12248	10073
1044	11172	13301	7535	12626	13873	12401	10111
1045	11211	12894	7503	12683	14149	12578	10194
1046	11195	12370	7464	12765	14339	12772	10296
1047	11140	11744	7410	12865	14429	12969	10410
1048	11039	11050	7345	12973	14414	13141	10527
1049	10871	10323	7270	13060	14299	13266	10626
1050	10660	9600	7185	13109	14088	13343	10705
1051	10397	8898	7108	13116	13778	13353	10737
1052	10103	8237	7018	13076	13402	13284	10722
1053	9767	7637	6930	12971	12991	13135	10652
1054	9422	7085	6832	12819	12542	12909	10537
1055	9049	6596	6746	12617	12082	12630	10378
1056	8669	6179	6654	12361	11609	12300	10159
1057	8323	5827	6582	12049	11147	11911	9897
1058	7967	5527	6511	11689	10709	11481	9612
1059	7638	5271	6454	11309	10306	11024	9306
1060	7328	5067	6396	10928	9932	10553	8979
1061	7061	4902	6337	10545	9581	10080	8637
1062	6815	4779	6301	10145	9254	9616	8297
1063	6596	4692	6273	9749	8957	9155	7950
1064	6418	4631	6259	9372	8687	8706	7633
1065	6266	4594	6251	9033	8429	8288	7344
1066	6163	4577	6262	8712	8199	7905	7057
1067	6081	4583	6287	8422	7997	7559	6789
1068	6025	4595	6333	8160	7808	7259	6557
1069	5984	4629	6394	7932	7642	6998	6357
1070	5990	4668	6463	7743	7499	6783	6181
1071	6032	4717	6535	7596	7394	6598	6037
1072	6076	4782	6624	7484	7316	6445	5908
1073	6136	4855	6722	7414	7276	6329	5809
1074	6212	4925	6810	7393	7262	6239	5758
1075	6302	5008	6884	7388	7273	6162	5735
1076	6420	5097	6958	7397	7311	6114	5727
1077	6542	5175	7031	7444	7373	6078	5730
1078	6669	5258	7095	7513	7446	6045	5756
1079	6796	5346	7134	7591	7528	6043	5806
1080	6940	5414	7174	7684	7623	6070	5862
1081	7083	5480	7200	7769	7712	6110	5917
1082	7230	5534	7232	7850	7790	6156	5973
1083	7377	5579	7262	7949	7872	6216	6034
1084	7513	5612	7285	8053	7952	6269	6098
1085	7657	5648	7298	8129	8022	6335	6178
1086	7790	5668	7323	8204	8093	6429	6251
1087	7911	5665	7365	8278	8152	6512	6305
1088	8022	5653	7394	8342	8190	6588	6375
1089	8125	5624	7425	8412	8229	6673	6441
1090	8219	5604	7454	8481	8265	6764	6506
1091	8297	5568	7485	8547	8276	6864	6559
1092	8348	5525	7514	8609	8268	6978	6613
1093	8381	5478	7546	8683	8251	7095	6665
1094	8394	5440	7565	8744	8218	7212	6717
1095	8401	5412	7584	8815	8174	7350	6775
1096	8391	5394	7603	8885	8134	7490	6821
1097	8367	5388	7630	8961	8077	7638	6863
1098	8323	5402	7637	9020	8015	7795	6896
1099	8283	5422	7643	9083	7960	7962	6937
1100	8253	5460	7650	9148	7916	8140	6966
1101	8230	5504	7653	9204	7875	8329	6992
1102	8212	5545	7658	9267	7846	8516	7028
1103	8210	5586	7659	9316	7816	8710	7059
1104	8220	5634	7659	9360	7800	8914	7093
1105	8242	5679	7656	9385	7797	9134	7138
1106	8275	5713	7666	9431	7814	9368	7182
1107	8332	5740	7678	9462	7848	9616	7232
1108	8394	5776	7704	9498	7898	9872	7297
1109	8464	5836	7753	9550	7964	10138	7368
1110	8549	5921	7802	9600	8049	10413	7438
1111	8648	6024	7869	9645	8164	10676	7532
1112	8752	6173	7953	9704	8300	10924	7639
1113	8892	6379	8054	9765	8495	11148	7753
1114	9063	6629	8176	9831	8726	11339	7885
1115	9263	6960	8315	9901	9007	11500	8007
1116	9516	7350	8448	9962	9368	11619	8138
1117	9838	7789	8590	10014	9806	11706	8271
1118	10223	8278	8762	10073	10344	11761	8409
1119	10670	8824	8957	10144	10983	11793	8540
1120	11218	9397	9177	10222	11732	11814	8674
1121	11844	9965	9441	10321	12595	11830	8821
1122	12572	10526	9764	10439	13570	11863	9011
1123	13391	11050	10173	10588	14649	11915	9248
1124	14288	11521	10681	10778	15801	12008	9514
1125	15243	11919	11309	11009	17011	12161	9849
1126	16274	12245	12067	11299	18239	12389	10230
1127	17379	12483	12959	11649	19460	12691	10681
1128	18532	12616	14000	12048	20640	13060	11204
1129	19714	12663	15175	12503	21732	13508	11779
1130	20910	12624	16478	13014	22705	14034	12385
1131	22098	12511	17873	13583	23529	14649	13024
1132	23263	12320	19348	14204	24185	15353	13695
1133	24379	12049	20822	14879	24664	16110	14356
1134	25402	11716	22267	15588	24948	16917	15009
1135	26314	11330	23642	16328	25026	17793	15627
1136	27060	10910	24870	17104	24918	18743	16206
1137	27623	10450	25920	17919	24612	19757	16737
1138	27964	9971	26754	18748	24116	20809	17200
1139	28079	9471	27332	19564	23459	21883	17589
1140	27957	8980	27617	20352	22655	22940	17893
1141	27598	8520	27640	21094	21725	23981	18107
1142	27008	8072	27388	21771	20708	24968	18251
1143	26185	7664	26865	22349	19635	25847	18290
1144	25180	7299	26126	22794	18523	26588	18222
1145	24023	6990	25167	23089	17410	27155	18049
1146	22755	6731	24032	23214	16329	27528	17780
1147	21406	6529	22778	23167	15297	27678	17417
1148	20013	6373	21446	22963	14338	27602	16950
1149	18612	6266	20060	22581	13467	27284	16424
1150	17250	6208	18671	22034	12682	26740	15812
1151	15956	6183	17308	21347	12009	25985	15149
1152	14747	6185	15986	20551	11440	25051	14448
1153	13645	6213	14766	19656	10967	23956	13730
1154	12658	6253	13632	18699	10606	22749	12998
1155	11794	6293	12599	17719	10328	21462	12284
1156	11052	6337	11678	16727	10125	20119	11610
1157	10432	6388	10879	15746	9991	18779	10948
1158	9910	6411	10185	14806	9911	17461	10342
1159	9504	6435	9613	13923	9871	16193	9800
1160	9173	6439	9150	13115	9862	15010	9330
1161	8924	6420	8767	12401	9874	13914	8905
1162	8735	6390	8469	11777	9874	12930	8556
1163	8591	6343	8247	11220	9892	12051	8269
1164	8480	6289	8099	10743	9891	11301	8034
1165	8396	6229	8011	10372	9882	10657	7864
1166	8338	6186	7971	10076	9871	10126	7741
1167	8273	6128	7959	9851	9830	9705	7658
1168	8228	6090	7970	9683	9771	9372	7601
1169	8164	6089	8012	9565	9702	9132	7585
1170	8103	6110	8071	9479	9638	8948	7587
1171	8032	6175	8141	9455	9557	8812	7599
1172	7968	6272	8219	9460	9486	8724	7618
1173	7907	6415	8291	9470	9426	8671	7628
1174	7845	6626	8350	9494	9368	8631	7637
1175	7800	6912	8396	9533	9334	8607	7636
1176	7772	7264	8451	9576	9340	8599	7625
1177	7786	7653	8481	9609	9396	8595	7616
1178	7843	8113	8487	9649	9514	8605	7601
1179	7947	8614	8478	9676	9691	8641	7578
1180	8105	9143	8451	9701	9948	8707	7562
1181	8312	9663	8389	9747	10294	8813	7564
1182	8575	10154	8334	9814	10732	8976	7571
1183	8890	10579	8273	9907	11251	9207	7609
1184	9257	10913	8198	10046	11834	9515	7677
1185	9668	11162	8134	10254	12447	9904	7790
1186	10076	11273	8087	10535	13072	10402	7963
1187	10495	11254	8063	10899	13700	11004	8204
1188	10886	11104	8056	11362	14277	11693	8516
1189	11247	10846	8098	11912	14767	12470	8901
1190	11564	10476	8174	12556	15153	13317	9359
1191	11816	10025	8303	13275	15421	14216	9889
1192	11976	9541	8468	14064	15542	15109	10487
1193	12042	9025	8677	14864	15543	15986	11134
1194	12029	8516	8937	15658	15411	16794	11772
1195	11915	8028	9208	16429	15145	17500	12391
1196	11730	7580	9496	17128	14787	18081	12981
1197	11476	7184	9789	17729	14362	18490	13506
1198	11166	6854	10074	18194	13906	18710	13944
1199	10810	6602	10331	18511	13445	18726	14268
1200	10433	6403	10558	18651	13008	18552	14467
1201	10045	6255	10731	18628	12620	18212	14522
1202	9656	6161	10824	18457	12307	17711	14465
1203	9294	6113	10873	18125	12087	17064	14289
1204	8961	6114	10851	17652	11962	16288	13998
1205	8660	6142	10769	17070	11934	15454	13616
1206	8397	6172	10626	16405	11984	14593	13163
1207	8175	6209	10420	15677	12099	13718	12659
1208	7991	6242	10179	14912	12274	12859	12107
1209	7856	6273	9897	14140	12472	12037	11545
1210	7765	6290	9613	13380	12680	11281	10997
1211	7702	6294	9324	12654	12877	10619	10466
1212	7660	6269	9045	11994	13058	10059	9953
1213	7630	6219	8774	11383	13185	9598	9478
1214	7605	6156	8533	10847	13264	9223	9059
1215	7592	6075	8332	10403	13286	8957	8689
1216	7580	5975	8165	10053	13235	8792	8386
1217	7545	5884	8052	9773	13128	8695	8120
1218	7507	5786	7986	9569	12950	8663	7898
1219	7459	5690	7968	9423	12722	8677	7721
1220	7401	5604	8006	9328	12433	8729	7591
1221	7332	5519	8098	9275	12111	8797	7494
1222	7256	5455	8220	9254	11754	8887	7414
1223	7172	5401	8366	9240	11375	8946	7357
1224	7090	5382	8539	9220	10999	8985	7294
1225	7009	5339	8732	9196	10605	9009	7236
1226	6922	5314	8927	9149	10225	8991	7174
1227	6846	5305	9103	9096	9867	8937	7115
1228	6775	5285	9256	9026	9535	8841	7050
1229	6723	5281	9383	8939	9232	8712	6971
1230	6674	5280	9473	8824	8969	8550	6898
1231	6636	5278	9534	8695	8739	8380	6817
1232	6614	5271	9553	8558	8547	8187	6735
1233	6608	5287	9525	8426	8405	7979	6664
1234	6615	5305	9459	8296	8306	7767	6593
1235	6620	5330	9356	8169	8238	7563	6544
1236	6636	5376	9222	8033	8217	7381	6484
1237	6674	5441	9085	7908	8229	7215	6441
1238	6741	5528	8945	7808	8283	7058	6389
1239	6827	5643	8819	7733	8381	6923	6340
1240	6929	5762	8703	7674	8511	6816	6311
1241	7045	5889	8627	7638	8680	6731	6287
1242	7196	6032	8598	7624	8876	6668	6274
1243	7372	6173	8624	7625	9103	6633	6259
1244	7572	6313	8707	7656	9341	6623	6267
1245	7788	6458	8842	7720	9599	6635	6284
1246	8018	6578	9046	7801	9845	6667	6303
1247	8250	6654	9318	7878	10083	6724	6343
1248	8475	6717	9662	7982	10300	6803	6374
1249	8705	6754	10056	8112	10490	6918	6427
1250	8918	6758	10505	8250	10650	7065	6477
1251	9111	6743	11015	8419	10761	7226	6528
1252	9275	6710	11587	8603	10828	7403	6598
1253	9416	6649	12187	8789	10836	7604	6662
1254	9500	6583	12807	8979	10807	7808	6731
1255	9565	6537	13437	9198	10736	8020	6809
1256	9598	6485	14067	9408	10624	8223	6896
1257	9585	6449	14681	9602	10496	8395	6954
1258	9539	6432	15254	9777	10356	8554	7021
1259	9472	6421	15786	9919	10212	8692	7072
1260	9393	6446	16232	10039	10077	8793	7097
1261	9288	6507	16605	10125	9975	8856	7112
1262	9181	6606	16889	10177	9894	8896	7122
1263	9074	6738	17064	10180	9855	8889	7103
1264	8979	6917	17124	10158	9886	8858	7079
1265	8920	7132	17087	10105	9959	8799	7048
1266	8883	7412	16942	10038	10102	8715	6995
1267	8888	7762	16690	9965	10332	8610	6952
1268	8937	8159	16347	9875	10655	8508	6919
1269	9051	8612	15933	9784	11073	8393	6893
1270	9234	9112	15455	9710	11603	8280	6880
1271	9480	9673	14934	9655	12260	8203	6873
1272	9803	10266	14384	9626	13030	8162	6875
1273	10199	10896	13822	9627	13942	8161	6911
1274	10682	11525	13259	9663	14986	8219	6987
1275	11233	12135	12720	9739	16156	8344	7098
1276	11851	12721	12218	9860	17436	8536	7235
1277	12519	13254	11743	10053	18812	8836	7415
1278	13230	13706	11323	10283	20259	9231	7642
1279	13974	14056	10948	10577	21729	9727	7938
1280	14733	14313	10629	10941	23193	10341	8294
1281	15491	14444	10356	11370	24599	11086	8724
1282	16214	14439	10148	11877	25897	11947	9211
1283	16886	14317	9994	12431	27037	12920	9769
1284	17498	14068	9879	13063	27972	14016	10399
1285	18014	13709	9812	13745	28657	15193	11086
1286	18436	13272	9787	14489	29071	16456	11832
1287	18728	12763	9810	15267	29196	17776	12619
1288	18890	12191	9884	16073	29035	19103	13450
1289	18915	11611	10008	16891	28591	20406	14291
1290	18806	11036	10157	17689	27879	21652	15136
1291	18569	10489	10338	18462	26935	22813	15949
1292	18212	9979	10555	19178	25814	23830	16712
1293	17750	9509	10800	19811	24575	24670	17407
1294	17194	9088	11067	20352	23248	25303	18007
1295	16577	8724	11337	20781	21908	25704	18495
1296	15911	8432	11589	21077	20591	25869	18849
1297	15211	8185	11824	21236	19338	25802	19055
1298	14500	8002	12030	21266	18181	25500	19105
1299	13802	7850	12191	21160	17142	24962	19022
1300	13126	7759	12303	20920	16227	24239	18803
1301	12493	7710	12369	20567	15438	23357	18465
1302	11922	7709	12352	20118	14781	22363	18010
1303	11400	7750	12280	19592	14222	21279	17462
1304	10950	7815	12148	19003	13766	20144	16835
1305	10569	7906	11961	18368	13394	18986	16173
1306	10271	8019	11727	17723	13088	17843	15485
1307	10046	8164	11460	17081	12865	16757	14787
1308	9908	8304	11164	16454	12692	15733	14092
1309	9832	8453	10856	15867	12575	14795	13423
1310	9822	8588	10554	15309	12501	13955	12803
1311	9880	8701	10265	14808	12464	13207	12233
1312	9973	8799	9988	14370	12461	12577	11722
1313	10117	8869	9742	13997	12497	12059	11286
1314	10310	8900	9519	13677	12560	11647	10926
1315	10534	8889	9328	13429	12628	11348	10631
1316	10766	8847	9187	13261	12709	11138	10406
1317	11013	8768	9072	13164	12774	11029	10250
1318	11253	8671	8987	13127	12829	10987	10178
1319	11480	8559	8936	13156	12869	11012	10174
1320	11705	8435	8925	13232	12879	11108	10248
1321	11915	8313	8922	13373	12863	11246	10362
1322	12075	8193	8965	13547	12830	11405	10505
1323	12202	8088	9022	13745	12781	11581	10688
1324	12285	8001	9085	13956	12725	11761	10912
1325	12330	7923	9158	14168	12664	11919	11147
1326	12350	7863	9244	14391	12612	12066	11365
1327	12347	7815	9318	14603	12574	12205	11581
1328	12306	7784	9391	14793	12557	12287	11776
1329	12229	7769	9459	14951	12558	12323	11946
1330	12143	7754	9517	15085	12570	12344	12112
1331	12044	7752	9558	15200	12600	12313	12247
1332	11920	7767	9586	15277	12650	12249	12352
1333	11788	7829	9602	15340	12732	12156	12456
1334	11654	7924	9589	15384	12823	12032	12554
1335	11512	8082	9562	15390	12940	11875	12640
1336	11377	8308	9514	15408	13084	11709	12715
1337	11248	8625	9451	15418	13258	11543	12788
1338	11117	9066	9369	15415	13477	11349	12853
1339	11006	9644	9275	15401	13754	11164	12921
1340	10939	10358	9184	15402	14132	10995	12983
1341	10932	11222	9063	15381	14620	10833	13018
1342	10963	12245	8932	15354	15281	10694	13033
1343	11074	13400	8801	15346	16146	10578	13021
1344	11275	14664	8672	15316	17256	10502	12980
1345	11573	16001	8545	15279	18663	10467	12915
1346	11974	17377	8423	15250	20398	10491	12818
1347	12496	18722	8301	15235	22488	10583	12703
1348	13136	19979	8176	15244	24915	10744	12576
1349	13868	21084	8085	15290	27656	11023	12438
1350	14697	21987	8023	15393	30647	11420	12315
1351	15594	22661	7984	15565	33814	11954	12230
1352	16531	23070	7970	15838	37048	12646	12207
1353	17477	23205	7993	16232	40211	13495	12260
1354	18397	23054	8046	16783	43195	14515	12414
1355	19254	22615	8141	17486	45836	15707	12669
1356	20007	21958	8283	18353	48025	17046	13036
1357	20629	21106	8478	19401	49658	18504	13553
1358	21104	20108	8737	20593	50688	20042	14197
1359	21404	18980	9056	21920	51072	21633	14963
1360	21543	17795	9425	23350	50812	23196	15815
1361	21504	16589	9860	24831	49948	24711	16744
1362	21302	15405	10347	26313	48527	26119	17709
1363	20948	14303	10911	27757	46655	27348	18689
1364	20457	13263	11507	29098	44423	28379	19639
1365	19872	12323	12122	30288	41948	29177	20523
1366	19201	11503	12752	31309	39318	29723	21303
1367	18490	10838	13381	32110	36631	30010	21966
1368	17741	10290	13991	32683	33982	30041	22476
1369	17014	9889	14554	33004	31452	29818	22832
1370	16333	9637	15079	33084	29106	29358	23020
1371	15700	9518	15544	32913	26988	28691	23030
1372	15166	9559	15925	32524	25133	27850	22886
1373	14740	9757	16231	31921	23588	26852	22588
1374	14450	10102	16445	31127	22362	25735	22166
1375	14301	10596	16576	30175	21483	24520	21623
1376	14336	11297	16630	29106	20955	23269	21005
1377	14556	12177	16616	27965	20780	22001	20323
1378	14985	13264	16535	26770	20965	20755	19621
1379	15651	14594	16383	25574	21525	19574	18932
1380	16566	16191	16214	24409	22452	18464	18275
1381	17751	18071	16036	23321	23731	17465	17668
1382	19225	20240	15877	22339	25391	16603	17143
1383	21007	22711	15760	21503	27434	15888	16717
1384	23108	25456	15720	20822	29838	15333	16416
1385	25550	28465	15782	20332	32646	14955	16258
1386	28330	31684	15988	20047	35845	14746	16228
1387	31457	35035	16375	19990	39427	14716	16331
1388	34920	38430	17005	20178	43395	14895	16588
1389	38696	41756	17888	20600	47733	15282	16981
1390	42780	44924	19080	21281	52394	15891	17512
1391	47116	47790	20620	22222	57328	16722	18181
1392	51639	50252	22562	23421	62481	17786	18979
1393	56269	52196	24934	24863	67738	19101	19894
1394	60931	53531	27767	26561	72989	20683	20943
1395	65524	54206	31097	28490	78107	22535	22132
1396	69940	54191	34910	30622	82945	24632	23442
1397	74100	53492	39219	32966	87339	26969	24900
1398	77867	52125	43990	35482	91116	29533	26497
1399	81147	50171	49198	38123	94133	32292	28222
1400	83867	47712	54781	40865	96272	35195	30050
1401	85959	44863	60640	43673	97400	38194	31979
1402	87346	41743	66679	46471	97475	41236	33985
1403	88002	38453	72781	49219	96474	44238	36010
1404	87917	35112	78797	51870	94406	47139	38024
1405	87081	31823	84593	54359	91357	49850	39982
1406	85518	28664	90031	56626	87436	52300	41812
1407	83288	25719	94947	58616	82798	54434	43487
1408	80455	23013	99213	60287	77610	56179	44962
1409	77084	20580	102727	61595	72065	57476	46173
1410	73274	18431	105384	62524	66339	58283	47087
1411	69132	16592	107106	63033	60594	58592	47684
1412	64743	15019	107865	63113	55002	58383	47951
1413	60218	13701	107655	62770	49676	57671	47863
1414	55678	12624	106469	62003	44745	56459	47421
1415	51209	11760	104369	60839	40256	54802	46632
1416	46876	11088	101393	59293	36229	52761	45530
1417	42763	10568	97662	57407	32710	50387	44146
1418	38940	10174	93269	55232	29681	47766	42497
1419	35428	9875	88329	52823	27125	44942	40643
1420	32273	9667	82975	50233	25005	42010	38618
1421	29461	9520	77331	47495	23271	39033	36473
1422	27001	9410	71547	44692	21864	36095	34261
1423	24889	9310	65738	41872	20759	33222	32034
1424	23097	9227	60036	39099	19918	30484	29831
1425	21603	9128	54529	36396	19285	27915	27691
1426	20370	9019	49297	33810	18812	25531	25663
1427	19360	8904	44415	31378	18457	23367	23752
1428	18535	8751	39936	29114	18177	21425	21987
1429	17878	8586	35880	27054	17954	19714	20395
1430	17333	8414	32258	25203	17762	18225	18987
1431	16869	8219	29063	23550	17555	16955	17746
1432	16474	8017	26269	22098	17328	15867	16666
1433	16124	7829	23847	20831	17074	14964	15744
1434	15785	7650	21773	19748	16776	14210	14976
1435	15459	7468	20003	18823	16438	13587	14357
1436	15134	7321	18506	18050	16073	13075	13861
1437	14798	7190	17225	17391	15684	12648	13461
1438	14450	7078	16133	16838	15281	12286	13143
1439	14084	6996	15213	16387	14879	11970	12893
1440	13707	6930	14430	15989	14486	11693	12696
1441	13316	6888	13768	15660	14095	11425	12531
1442	12939	6877	13210	15354	13745	11168	12388
1443	12578	6890	12724	15077	13422	10915	12237
1444	12227	6920	12292	14808	13142	10660	12077
1445	11905	6982	11945	14564	12892	10403	11893
1446	11600	7067	11645	14304	12682	10146	11689
1447	11335	7195	11378	14038	12520	9893	11480
1448	11115	7357	11160	13773	12393	9636	11251
1449	10930	7567	10961	13509	12307	9390	11004
1450	10787	7833	10794	13250	12257	9161	10740
1451	10683	8159	10666	13006	12262	8949	10473
1452	10618	8549	10572	12759	12304	8763	10208
1453	10601	9001	10479	12518	12421	8604	9966
1454	10638	9536	10423	12300	12603	8466	9744
1455	10736	10142	10390	12091	12852	8362	9516
1456	10884	10810	10381	11933	13187	8303	9321
1457	11110	11524	10390	11803	13622	8278	9173
1458	11389	12261	10407	11704	14151	8286	9047
1459	11747	13010	10440	11625	14799	8339	8966
1460	12196	13754	10502	11595	15594	8432	8932
1461	12715	14455	10586	11602	16511	8577	8933
1462	13319	15075	10669	11661	17556	8772	8981
1463	13990	15591	10764	11784	18718	9015	9092
1464	14725	15998	10861	11949	19983	9301	9253
1465	15503	16268	10972	12176	21311	9641	9467
1466	16310	16408	11093	12461	22663	10046	9758
1467	17111	16419	11219	12815	23988	10496	10121
1468	17892	16298	11342	13236	25232	10987	10543
1469	18627	16084	11462	13725	26372	11499	11035
1470	19282	15799	11580	14280	27350	12042	11593
1471	19835	15484	11696	14895	28134	12598	12215
1472	20267	15167	11801	15541	28706	13168	12876
1473	20584	14889	11905	16222	29058	13725	13571
1474	20783	14678	11994	16927	29220	14229	14275
1475	20846	14569	12069	17626	29203	14693	14964
1476	20793	14581	12111	18297	29052	15104	15640
1477	20651	14739	12137	18927	28786	15455	16278
1478	20447	15062	12151	19488	28477	15734	16840
1479	20217	15526	12142	19969	28177	15939	17316
1480	19999	16141	12116	20371	27930	16074	17702
1481	19793	16896	12064	20667	27794	16143	17990
1482	19660	17762	12001	20869	27797	16156	18178
1483	19666	18699	11922	20980	28007	16127	18270
1484	19801	19674	11849	21022	28402	16067	18262
1485	20102	20637	11768	20993	29032	15988	18180
1486	20598	21530	11692	20915	29885	15923	18052
1487	21310	22330	11634	20802	30969	15891	17892
1488	22236	22968	11586	20669	32251	15905	17752
1489	23377	23408	11549	20554	33694	15999	17630
1490	24702	23623	11536	20462	35260	16208	17561
1491	26176	23605	11565	20433	36866	16553	17597
1492	27769	23355	11618	20480	38460	17066	17761
1493	29407	22866	11724	20644	39939	17757	18058
1494	31039	22178	11872	20944	41251	18637	18522
1495	32584	21336	12072	21391	42301	19692	19185
1496	33983	20378	12334	22011	43031	20932	20029
1497	35176	19351	12670	22819	43395	22337	21083
1498	36121	18301	13069	23810	43345	23868	22341
1499	36752	17251	13522	24964	42876	25472	23769
1500	37053	16238	14041	26252	42026	27096	25352
1501	37031	15300	14606	27644	40819	28696	27052
1502	36667	14451	15213	29088	39287	30192	28821
1503	35982	13681	15839	30551	37513	31531	30580
1504	35002	13001	16475	31970	35568	32661	32282
1505	33759	12399	17095	33267	33521	33514	33846
1506	32304	11879	17692	34404	31457	34079	35222
1507	30682	11440	18239	35327	29429	34326	36334
1508	28944	11073	18710	36008	27462	34242	37139
1509	27149	10779	19098	36407	25632	33844	37613
1510	25351	10541	19380	36519	23961	33149	37733
1511	23585	10360	19552	36328	22457	32201	37489
1512	21893	10264	19609	35837	21136	31030	36915
1513	20314	10254	19542	35097	20002	29694	36027
1514	18872	10306	19352	34114	19059	28219	34849
1515	17583	10435	19061	32947	18300	26660	33433
1516	16482	10636	18691	31602	17753	25072	31832
1517	15550	10895	18239	30143	17384	23492	30089
1518	14795	11208	17712	28602	17202	21969	28263
1519	14209	11556	17156	27021	17205	20522	26417
1520	13781	11909	16571	25459	17403	19182	24562
1521	13519	12241	15984	23916	17759	17974	22775
1522	13397	12545	15419	22460	18272	16926	21077
1523	13396	12790	14885	21098	18923	16043	19505
1524	13498	12963	14372	19885	19670	15341	18084
1525	13689	13058	13905	18803	20487	14802	16829
1526	13946	13071	13509	17876	21331	14421	15741
1527	14243	13012	13162	17126	22160	14205	14828
1528	14568	12884	12885	16539	22898	14135	14102
1529	14897	12714	12675	16131	23547	14194	13532
1530	15189	12529	12518	15868	24043	14368	13126
1531	15451	12357	12417	15740	24379	14647	12873
1532	15644	12242	12367	15739	24545	14977	12734
1533	15783	12200	12390	15856	24549	15353	12696
1534	15850	12257	12463	16077	24423	15746	12746
1535	15862	12428	12590	16355	24192	16138	12856
1536	15832	12708	12759	16676	23933	16490	13012
1537	15745	13095	12975	17000	23678	16791	13186
1538	15652	13581	13226	17308	23508	17018	13349
1539	15571	14146	13495	17582	23466	17154	13479
1540	15528	14730	13800	17790	23593	17222	13590
1541	15530	15309	14105	17923	23917	17216	13655
1542	15608	15848	14416	17955	24439	17145	13663
1543	15780	16315	14707	17904	25136	17017	13614
1544	16034	16698	14971	17761	25978	16873	13520
1545	16379	16981	15197	17550	26907	16739	13375
1546	16799	17149	15390	17289	27862	16622	13206
1547	17288	17208	15544	16983	28780	16541	13041
1548	17813	17216	15654	16652	29590	16506	12868
1549	18345	17198	15713	16318	30234	16542	12718
1550	18857	17180	15731	15993	30694	16649	12613
1551	19318	17216	15726	15696	30960	16820	12565
1552	19718	17347	15693	15446	31006	17042	12558
1553	20052	17611	15648	15239	30888	17288	12624
1554	20293	18071	15605	15097	30639	17558	12755
1555	20439	18756	15563	15021	30306	17848	12942
1556	20500	19645	15526	15014	29975	18129	13196
1557	20495	20751	15514	15072	29711	18379	13506
1558	20440	22065	15529	15204	29545	18591	13866
1559	20356	23536	15558	15400	29535	18763	14266
1560	20270	25114	15618	15662	29743	18906	14723
1561	20189	26711	15698	16007	30150	19023	15248
1562	20165	28217	15804	16421	30774	19119	15850
1563	20214	29543	15931	16931	31600	19225	16535
1564	20352	30615	16077	17563	32565	19357	17347
1565	20577	31353	16231	18348	33607	19553	18316
1566	20892	31690	16384	19340	34676	19847	19490
1567	21285	31604	16548	20599	35690	20289	20926
1568	21730	31080	16705	22176	36559	20885	22678
1569	22198	30187	16859	24115	37226	21684	24763
1570	22661	28974	16988	26503	37615	22686	27226
1571	23082	27519	17089	29380	37683	23881	30088
1572	23428	25909	17153	32761	37416	25272	33330
1573	23664	24221	17173	36646	36833	26805	36912
1574	23774	22545	17160	40979	35961	28437	40750
1575	23740	20959	17088	45649	34839	30064	44731
1576	23558	19514	16981	50532	33534	31634	48697
1577	23244	18223	16825	55468	32122	33051	52498
1578	22801	17104	16611	60249	30671	34263	55963
1579	22229	16157	16369	64674	29241	35211	58933
1580	21569	15372	16107	68534	27895	35824	61251
1581	20849	14741	15831	71653	26674	36095	62802
1582	20089	14242	15545	73894	25595	35997	63518
1583	19319	13827	15271	75155	24687	35582	63356
1584	18561	13485	14996	75394	23943	34879	62348
1585	17835	13202	14751	74611	23361	33915	60558
1586	17154	12969	14545	72865	22916	32748	58060
1587	16541	12779	14371	70242	22592	31424	54992
1588	15999	12609	14248	66896	22372	30023	51508
1589	15540	12460	14162	62958	22228	28585	47762
1590	15161	12332	14112	58586	22144	27170	43895
1591	14850	12236	14097	53981	22079	25800	40064
1592	14616	12172	14117	49284	22051	24494	36365
1593	14458	12151	14155	44661	22037	23303	32922
1594	14361	12156	14215	40229	22038	22234	29801
1595	14322	12186	14291	36103	22046	21288	27051
1596	14345	12254	14362	32364	22076	20466	24686
1597	14418	12335	14438	29049	22129	19770	22697
1598	14548	12442	14503	26203	22217	19190	21070
1599	14735	12560	14553	23817	22355	18725	19762
1600	14955	12689	14608	21888	22541	18364	18751
1601	15210	12809	14647	20373	22776	18086	17961
1602	15511	12934	14656	19239	23066	17907	17367
1603	15845	13058	14656	18443	23420	17816	16913
1604	16190	13171	14645	17919	23834	17807	16575
1605	16546	13276	14623	17666	24279	17874	16345
1606	16895	13359	14591	17628	24735	18021	16166
1607	17249	13428	14544	17757	25217	18225	16037
1608	17586	13466	14475	18024	25677	18491	15942
1609	17906	13476	14401	18413	26113	18786	15892
1610	18178	13440	14321	18875	26496	19087	15864
1611	18416	13370	14219	19398	26809	19385	15857
1612	18619	13257	14089	19956	27006	19654	15864
1613	18775	13113	13928	20512	27079	19875	15871
1614	18871	12926	13745	21046	27038	20019	15885
1615	18900	12709	13551	21541	26851	20076	15895
1616	18883	12480	13333	21974	26539	20031	15907
1617	18795	12250	13076	22334	26096	19896	15894
1618	18647	12040	12811	22616	25559	19658	15881
1619	18433	11851	12524	22804	24951	19326	15845
1620	18159	11713	12252	22900	24323	18902	15782
1621	17836	11633	11999	22904	23703	18395	15686
1622	17491	11628	11757	22812	23132	17827	15567
1623	17129	11692	11517	22648	22651	17206	15424
1624	16758	11838	11312	22418	22282	16556	15239
1625	16406	12074	11156	22103	22058	15880	15035
1626	16116	12409	11022	21729	21990	15212	14787
1627	15890	12840	10929	21305	22076	14552	14525
1628	15734	13374	10860	20849	22299	13921	14262
1629	15678	14020	10818	20372	22674	13336	14000
1630	15730	14775	10807	19883	23176	12804	13753
1631	15897	15676	10839	19389	23797	12330	13538
1632	16173	16704	10884	18908	24530	11943	13382
1633	16577	17848	10944	18474	25352	11635	13289
1634	17070	19132	11017	18091	26252	11380	13279
1635	17653	20535	11120	17784	27247	11206	13358
1636	18331	22030	11224	17558	28348	11117	13520
1637	19066	23580	11338	17420	29569	11102	13790
1638	19833	25170	11470	17416	30887	11141	14172
1639	20617	26722	11610	17526	32312	11251	14650
1640	21415	28203	11780	17764	33847	11409	15208
1641	22189	29552	11965	18130	35469	11615	15844
1642	22929	30718	12186	18636	37145	11886	16555
1643	23637	31656	12420	19273	38836	12174	17324
1644	24285	32365	12720	20037	40488	12492	18149
1645	24864	32852	13074	20932	42019	12841	19009
1646	25392	33123	13494	21928	43399	13235	19888
1647	25854	33230	13993	23036	44553	13662	20781
1648	26239	33234	14581	24241	45445	14118	21673
1649	26559	33225	15301	25538	46074	14599	22556
1650	26823	33277	16168	26893	46463	15085	23437
1651	27021	33483	17214	28309	46637	15618	24284
1652	27163	33919	18410	29762	46674	16172	25082
1653	27260	34619	19802	31210	46672	16730	25835
1654	27318	35655	21407	32632	46736	17297	26534
1655	27353	37038	23212	34003	47040	17864	27155
1656	27397	38756	25191	35279	47697	18420	27692
1657	27458	40761	27316	36424	48845	18992	28133
1658	27551	42985	29549	37410	50599	19590	28468
1659	27703	45333	31824	38202	53042	20195	28702
1660	27933	47677	34129	38788	56216	20823	28827
1661	28271	49919	36363	39170	60134	21475	28841
1662	28694	51894	38471	39346	64759	22170	28746
1663	29234	53492	40416	39324	69941	22924	28578
1664	29884	54601	42179	39134	75554	23761	28351
1665	30626	55134	43744	38819	81373	24659	28078
1666	31439	55037	45105	38413	87165	25640	27794
1667	32307	54310	46302	37941	92657	26711	27513
1668	33213	52964	47394	37453	97591	27863	27272
1669	34098	51049	48447	37007	101715	29103	27067
1670	34938	48651	49542	36616	104809	30432	26930
1671	35664	45885	50769	36312	106704	31806	26868
1672	36241	42849	52202	36121	107289	33187	26872
1673	36641	39672	53929	36050	106546	34566	26946
1674	36837	36456	56005	36096	104487	35884	27080
1675	36798	33288	58447	36268	101227	37099	27264
1676	36504	30269	61215	36536	96925	38165	27466
1677	35973	27447	64296	36860	91782	39048	27695
1678	35199	24883	67588	37225	86015	39690	27919
1679	34225	22575	70982	37589	79883	40088	28106
1680	33063	20554	74334	37904	73594	40209	28243
1681	31751	18802	77475	38142	67338	40047	28317
1682	30318	17314	80244	38273	61299	39599	28294
1683	28799	16054	82502	38265	55612	38893	28186
1684	27242	15009	84122	38106	50371	37943	27995
1685	25697	14165	84974	37782	45627	36777	27687
1686	24181	13455	85013	37293	41409	35440	27278
1687	22734	12863	84197	36650	37712	33948	26767
1688	21365	12364	82539	35863	34509	32359	26179
1689	20106	11965	80094	34928	31757	30707	25524
1690	18962	11615	76944	33885	29428	29056	24826
1691	17944	11321	73205	32760	27459	27411	24061
1692	17054	11075	68994	31583	25794	25821	23260
1693	16253	10847	64468	30350	24383	24291	22459
1694	15564	10670	59747	29113	23197	22850	21653
1695	14955	10542	54988	27875	22193	21523	20870
1696	14435	10467	50312	26660	21339	20316	20106
1697	13986	10438	45821	25496	20637	19227	19372
1698	13598	10490	41601	24401	20066	18241	18675
1699	13271	10615	37706	23367	19600	17370	18027
1700	12988	10826	34167	22390	19256	16589	17428
1701	12750	11134	31001	21503	19022	15907	16880
1702	12551	11557	28225	20673	18896	15296	16379
1703	12408	12111	25797	19911	18898	14750	15907
1704	12314	12800	23701	19219	19039	14250	15490
1705	12258	13638	21900	18584	19332	13795	15111
1706	12259	14630	20352	17982	19769	13382	14754
1707	12315	15775	19030	17436	20396	13009	14438
1708	12442	17045	17926	16929	21198	12681	14163
1709	12649	18431	16999	16474	22194	12403	13917
1710	12944	19899	16221	16086	23401	12164	13705
1711	13338	21389	15584	15742	24814	11972	13557
1712	13829	22859	15067	15471	26419	11842	13450
1713	14427	24239	14658	15270	28196	11787	13407
1714	15140	25455	14374	15159	30091	11823	13443
1715	15960	26451	14199	15138	32058	11934	13563
1716	16879	27189	14120	15244	34074	12150	13758
1717	17892	27630	14150	15478	36058	12470	14072
1718	18975	27764	14290	15841	37916	12915	14506
1719	20104	27601	14550	16369	39581	13500	15091
1720	21251	27155	14947	17056	40997	14226	15836
1721	22388	26440	15489	17925	42095	15071	16753
1722	23476	25536	16185	18963	42877	16029	17845
1723	24488	24484	17056	20176	43295	17084	19122
1724	25397	23337	18124	21522	43311	18210	20577
1725	26174	22155	19432	22995	42984	19381	22183
1726	26800	20964	21019	24565	42336	20553	23915
1727	27236	19809	22965	26199	41416	21683	25717
1728	27498	18707	25332	27817	40257	22735	27534
1729	27572	17684	28196	29393	38919	23675	29303
1730	27483	16730	31672	30875	37441	24463	30978
1731	27230	15863	35867	32197	35890	25080	32478
1732	26820	15078	40898	33335	34321	25513	33752
1733	26263	14352	46873	34239	32743	25745	34744
1734	25603	13699	53871	34873	31215	25772	35424
1735	24865	13100	61931	35238	29733	25614	35756
1736	24066	12552	71087	35341	28340	25284	35747
1737	23234	12064	81300	35166	27056	24807	35407
1738	22366	11644	92443	34750	25881	24203	34744
1739	21502	11283	104341	34113	24837	23516	33806
1740	20655	10961	116766	33287	23912	22756	32630
1741	19836	10695	129404	32311	23128	21970	31272
1742	19046	10460	141926	31226	22458	21183	29780
1743	18299	10259	153943	30045	21923	20400	28204
1744	17599	10086	165063	28823	21497	19640	26600
1745	16950	9936	174933	27600	21165	18911	25020
1746	16352	9785	183219	26388	20907	18243	23482
1747	15807	9649	189634	25202	20699	17614	22029
1748	15294	9514	193965	24071	20536	17040	20682
1749	14838	9385	196076	23005	20381	16514	19442
1750	14432	9246	195908	22020	20212	16030	18340
1751	14073	9129	193509	21116	20029	15603	17368
1752	13748	9025	188993	20298	19829	15219	16518
1753	13451	8934	182535	19550	19593	14885	15759
1754	13195	8855	174405	18875	19340	14587	15110
1755	12965	8810	164904	18281	19099	14329	14550
1756	12782	8821	154360	17758	18868	14095	14079
1757	12624	8876	143120	17294	18692	13893	13664
1758	12492	9002	131539	16882	18617	13727	13298
1759	12382	9180	119933	16517	18660	13594	12966
1760	12310	9438	108606	16191	18871	13475	12674
1761	12285	9790	97817	15904	19282	13371	12411
1762	12296	10252	87741	15657	19946	13266	12178
1763	12346	10804	78512	15453	20898	13158	11963
1764	12440	11471	70211	15262	22199	13065	11769
1765	12596	12263	62884	15085	23893	12951	11601
1766	12805	13183	56518	14935	26039	12828	11456
1767	13082	14258	51068	14811	28705	12670	11348
1768	13425	15494	46433	14709	31956	12517	11293
1769	13840	16908	42528	14618	35908	12353	11298
1770	14332	18533	39277	14538	40654	12199	11344
1771	14933	20406	36582	14466	46304	12050	11460
1772	15632	22568	34335	14411	53007	11914	11650
1773	16445	25075	32441	14383	60917	11805	11944
1774	17406	28008	30827	14371	70233	11729	12351
1775	18520	31443	29433	14389	81189	11708	12912
1776	19814	35500	28215	14446	94047	11742	13610
1777	21337	40276	27124	14544	109151	11844	14494
1778	23128	45925	26123	14689	126897	12030	15593
1779	25217	52615	25182	14895	147813	12310	16942
1780	27682	60543	24320	15175	172585	12695	18577
1781	30598	69956	23518	15532	202141	13199	20553
1782	34022	81116	22765	15983	237761	13832	22915
1783	38074	94406	22059	16543	281315	14610	25712
1784	42861	110293	21406	17219	335551	15538	29031
1785	48491	129432	20819	18036	404287	16646	32952
1786	55120	152749	20298	19018	492865	17959	37577
1787	62928	181580	19837	20177	608184	19516	43021
1788	72134	217851	19434	21560	758529	21329	49407
1789	82987	264350	19090	23192	953258	23461	56869
1790	95835	324909	18824	25129	1202271	25948	65616
1791	111122	404585	18631	27408	1515211	28862	75878
1792	129465	509734	18508	30083	1900694	32275	87901
1793	151748	647797	18436	33247	2364766	36276	102010
1794	179183	826642	18405	36986	2909116	40963	118658
1795	213492	1053464	18424	41407	3528825	46447	138386
1796	257003	1333544	18478	46586	4211521	52911	161956
1797	312854	1668681	18575	52689	4936880	60512	190451
1798	384910	2055965	18684	59865	5677754	69494	225349
1799	477710	2487268	18794	68332	6404217	80160	268798
1800	596208	2949493	18900	78353	7087534	92905	323892
1801	745276	3424845	19007	90262	7699632	108292	394805
1802	929120	3892628	19111	104532	8000000	127094	486972
1803	1150632	4330987	19194	121784	8000000	150408	607130
1804	1410925	4719692	19275	142929	8000000	179694	762868
1805	1708751	5041231	19324	169179	8000000	216893	961810
1806	2040493	5283895	19358	202192	8000000	264498	1210826
1807	2400077	5441169	19386	244162	8000000	325514	1514998
1808	2779047	5511987	19403	297880	8000000	403362	1876635
1809	3166781	5500682	19394	366710	8000000	501663	2294625
1810	3551442	5414919	19379	454436	8000000	623761	2764168
1811	3920418	5265252	19369	564952	8000000	772365	3276264
1812	4261164	5063027	19344	701784	8000000	949008	3818322
1813	4561997	4820366	19349	867590	7917294	1153680	4374969
1814	4812951	4547736	19355	1063779	7579188	1384370	4929131
1815	5005925	4254918	19377	1289826	7222002	1637286	5462719
1816	5135861	3950324	19413	1543229	6850865	1906813	5959059
1817	5200386	3640740	19493	1819387	6470334	2185666	6402536
1818	5200093	3332080	19601	2111643	6083906	2465598	6781079
1819	5138373	3029141	19750	2411977	5694873	2737772	7084596
1820	5020912	2735677	19956	2711464	5307372	2993474	7306765
1821	4855236	2454629	20215	3000734	4924224	3224466	7446055
1822	4649501	2188492	20559	3270694	4548034	3423726	7503660
1823	4412493	1939074	20960	3513146	4180956	3585356	7483602
1824	4152347	1707649	21456	3721117	3825267	3705000	7392023
1825	3877045	1495026	22043	3889040	3483005	3779962	7237934
1826	3593592	1301584	22739	4013021	3155777	3809132	7029757
1827	3307989	1127225	23553	4090772	2845077	3793207	6777416
1828	3025237	971537	24479	4121397	2552114	3734252	6490629
1829	2749271	833797	25498	4105818	2277811	3635897	6176880
1830	2483308	713004	26602	4046260	2022841	3502693	5843923
1831	2229895	607981	27822	3946267	1787671	3340105	5498971
1832	1990869	517378	29116	3810408	1572380	3154121	5147868
1833	1767510	439828	30467	3644096	1376827	2950816	4794984
1834	1560591	373894	31865	3453164	1200666	2736282	4444494
1835	1370522	318129	33286	3243592	1043203	2516043	4099915
1836	1197304	271153	34703	3021426	903490	2295077	3763836
1837	1040735	231718	36114	2792266	780502	2077653	3438912
1838	900375	198681	37504	2561206	673039	1867335	3126860
1839	775461	171038	38836	2332593	579783	1666879	2829297
1840	665209	147927	40112	2110025	499352	1478256	2547524
1841	568643	128580	41311	1896373	430367	1302903	2282660
1842	484684	112374	42424	1693878	371445	1141618	2035244
1843	412223	98780	43431	1504061	321319	994766	1805757
1844	350158	87399	44338	1327937	278789	862332	1594426
1845	297362	77873	45131	1166041	242774	743924	1401162
1846	252753	69919	45792	1018518	212309	638982	1225668
1847	215297	63314	46324	885285	186556	546700	1067418
1848	183995	57886	46721	765931	164792	466211	925728
1849	157954	53491	46994	659834	146428	396584	799699
1850	136362	49998	47113	566254	130947	336796	688407
1851	118520	47312	47088	484373	117918	285794	590767
1852	103811	45381	46912	413289	106986	242616	505683
1853	91696	44163	46575	352032	97861	206279	432028
1854	81730	43654	46092	299594	90311	175864	368714
1855	73535	43876	45450	255018	84148	150552	314652
1856	66821	44877	44666	217371	79211	129570	268728
1857	61330	46751	43731	185748	75349	112248	229944
1858	56870	49642	42672	159315	72489	97980	197354
1859	53268	53746	41501	137331	70574	86253	170095
1860	50411	59275	40225	119091	69585	76639	147397
1861	48221	66502	38882	104008	69528	68793	128550
1862	46614	75725	37481	91592	70440	62411	112926
1863	45572	87244	36061	81364	72408	57265	99968
1864	45081	101346	34641	72941	75555	53190	89253
1865	45164	118287	33257	66004	80037	50017	80394
1866	45869	138230	31928	60338	86013	47693	73083
1867	47263	161204	30682	55728	93665	46148	67075
1868	49441	187107	29551	52032	103183	45372	62162
1869	52514	215613	28533	49118	114738	45374	58200
1870	56612	246179	27661	46896	128483	46205	55077
1871	61844	278051	26935	45303	144490	47967	52728
1872	68321	310315	26364	44327	162758	50781	51108
1873	76140	341840	25944	44003	183183	54812	50205
1874	85329	371414	25681	44306	205544	60251	50021
1875	95905	397825	25581	45286	229481	67343	50587
1876	107789	419884	25633	47006	254497	76314	51983
1877	120834	436575	25852	49560	279943	87448	54286
1878	134815	447120	26226	53035	305061	100958	57601
1879	149426	451053	26757	57534	329028	117037	62037
1880	164312	448211	27459	63159	350955	135799	67687
1881	179052	438776	28329	69988	369986	157265	74683
1882	193215	423285	29379	78123	385347	181303	83089
1883	206313	402502	30598	87556	396356	207627	92984
1884	217915	377435	32026	98280	402523	235821	104343
1885	227626	349207	33665	110216	403583	265276	117107
1886	235106	318993	35517	123210	399488	295254	131145
1887	240114	287910	37593	137064	390394	324883	146261
1888	242500	256963	39881	151459	376722	353266	162157
1889	242191	227048	42374	166041	359057	379488	178446
1890	239228	198839	45039	180371	338103	402636	194714
1891	233763	172834	47865	194061	314703	421930	210489
1892	226007	149316	50749	206657	289707	436706	225297
1893	216235	128443	53645	217754	263942	446468	238675
1894	204824	110179	56487	226993	238167	450945	250151
1895	192118	94411	59179	234057	213079	450092	259355
1896	178490	80948	61646	238749	189208	444015	265991
1897	164317	69554	63795	240949	166973	433016	269870
1898	149989	59968	65562	240629	146634	417582	270913
1899	135821	51922	66876	237845	128323	398282	269133
1900	122108	45197	67704	232760	112080	375801	264643
1901	109094	39574	68004	225551	97873	350884	257638
1902	96935	34882	67754	216485	85562	324280	248429
1903	85766	30971	66980	205851	74985	296711	237318
1904	75658	27718	65687	193980	65972	268854	224689
1905	66653	25004	63939	181177	58319	241325	210935
1906	58710	22748	61789	167796	51855	214685	196446
1907	51787	20916	59300	154130	46429	189392	181585
1908	45796	19431	56554	140473	41879	165782	166671
1909	40648	18245	53637	127091	38079	144103	152009
1910	36271	17324	50633	114217	34911	124508	137838
1911	32577	16633	47624	102037	32299	107058	124392
1912	29474	16143	44672	90696	30157	91731	111807
1913	26872	15839	41844	80297	28433	78459	100176
1914	24714	15687	39178	70904	27081	67112	89563
1915	22939	15653	36711	62528	26034	57521	79993
1916	21512	15728	34477	55149	25255	49520	71438
1917	20394	15879	32477	48747	24724	42911	63873
1918	19538	16089	30725	43252	24435	37515	57236
1919	18924	16322	29201	38608	24346	33158	51427
1920	18530	16549	27900	34720	24455	29697	46381
1921	18327	16751	26802	31512	24712	26991	42035
1922	18278	16921	25888	28910	25105	24918	38296
1923	18371	17022	25151	26860	25626	23395	35096
1924	18574	17060	24574	25313	26230	22331	32405
1925	18842	17024	24144	24210	26884	21655	30153
1926	19148	16905	23858	23511	27562	21314	28308
1927	19453	16709	23725	23176	28216	21265	26850
1928	19734	16450	23759	23174	28826	21454	25747
1929	19987	16142	23974	23491	29375	21840	24957
1930	20191	15793	24388	24081	29815	22365	24457
1931	20302	15428	25023	24915	30151	22976	24220
1932	20323	15032	25912	25946	30397	23619	24200
1933	20265	14656	27096	27098	30494	24264	24369
1934	20116	14288	28612	28322	30478	24843	24672
1935	19894	13943	30480	29550	30365	25308	25056
1936	19597	13630	32734	30736	30142	25639	25489
1937	19219	13358	35386	31811	29827	25794	25907
1938	18786	13132	38449	32711	29459	25764	26285
1939	18323	12959	41903	33384	29024	25536	26567
1940	17853	12844	45710	33799	28539	25131	26737
1941	17382	12785	49831	33956	28059	24555	26758
1942	16927	12796	54165	33841	27559	23850	26621
1943	16489	12872	58627	33467	27070	23036	26330
1944	16097	13019	63101	32827	26620	22146	25886
1945	15767	13228	67479	31963	26238	21203	25309
1946	15493	13495	71617	30917	25938	20253	24603
1947	15279	13824	75419	29717	25748	19315	23787
1948	15108	14210	78781	28410	25687	18413	22904
1949	14994	14618	81600	27044	25765	17564	21988
1950	14942	15055	83824	25653	25997	16791	21066
1951	14975	15498	85414	24281	26391	16108	20161
1952	15054	15928	86374	22967	26945	15512	19283
1953	15196	16339	86727	21733	27643	15018	18475
1954	15397	16714	86557	20592	28477	14620	17742
1955	15652	17048	85944	19574	29419	14339	17094
1956	15977	17334	85014	18690	30430	14160	16533
1957	16363	17554	83918	17929	31478	14076	16075
1958	16804	17721	82825	17288	32526	14094	15704
1959	17266	17844	81941	16772	33533	14189	15423
1960	17761	17912	81468	16385	34467	14362	15231
1961	18261	17924	81604	16105	35288	14608	15108
1962	18773	17889	82562	15935	35957	14916	15053
1963	19286	17787	84523	15873	36445	15288	15080
1964	19771	17627	87648	15897	36747	15698	15164
1965	20217	17423	92069	15998	36854	16143	15295
1966	20599	17152	97876	16191	36770	16600	15476
1967	20924	16825	105067	16454	36486	17069	15706
1968	21182	16454	113590	16780	36007	17530	15980
1969	21376	16044	123330	17162	35365	17978	16293
1970	21474	15592	134072	17587	34570	18392	16636
1971	21476	15129	145523	18046	33665	18750	17010
1972	21376	14638	157375	18525	32657	19067	17405
1973	21191	14154	169231	19019	31577	19322	17831
1974	20929	13698	180675	19510	30451	19505	18268
1975	20586	13269	191294	19982	29311	19612	18717
1976	20175	12875	200668	20421	28188	19638	19159
1977	19704	12525	208426	20809	27086	19582	19585
1978	19195	12218	214264	21157	26050	19446	19987
1979	18656	11954	217964	21435	25088	19232	20334
1980	18112	11753	219326	21627	24221	18938	20632
1981	17564	11585	218287	21743	23454	18571	20857
1982	17029	11443	214879	21775	22812	18147	20997
1983	16518	11333	209214	21718	22286	17681	21033
1984	16038	11254	201501	21578	21873	17177	20977
1985	15604	11183	191981	21351	21580	16643	20829
1986	15214	11135	180981	21042	21374	16098	20592
1987	14880	11088	168860	20665	21266	15568	20271
1988	14599	11052	155987	20246	21245	15049	19881
1989	14374	11043	142746	19789	21307	14561	19423
1990	14198	11049	129489	19296	21422	14088	18927
1991	14071	11063	116548	18793	21595	13670	18405
1992	14011	11086	104192	18293	21805	13288	17866
1993	13988	11140	92669	17818	22057	12960	17326
1994	14021	11213	82139	17367	22353	12693	16807
1995	14115	11312	72716	16973	22691	12460	16315
1996	14263	11428	64476	16629	23062	12289	15854
1997	14481	11567	57421	16341	23475	12165	15439
1998	14785	11722	51522	16134	23938	12105	15075
1999	15164	11905	46742	16008	24442	12073	14769
[truncated: 7,002 more rows]
